# Supplementary material for: IL-17 Producing Lymphocytes Cause Dry Eye and Corneal Disease With Aging in RXRα Mutant Mouse
Source: Front Med (Lausanne). 2022 Mar 23;9:849990. doi: 10.3389/fmed.2022.849990 (PMC8983848; doi:10.3389/fmed.2022.849990)
Supplement: Supplementary Table 3 — Differentially expressed genes per cell cluster. [file Table_3.xlsx]

## Sheet: BP_IPA_master.markers
Supplemental Table 3: Differentially expressed genes per cell cluster
	p_val	avg_log2FC	pct.1	pct.2	p_val_adj	cluster	gene	orig.ident
Serpinb2	0	3.8914	0.353	0.047	0	0	Serpinb2	C57BL_6
F5	0	3.43007	0.475	0.082	0	0	F5	C57BL_6
Alox15	0	3.18657	0.327	0.022	0	0	Alox15	C57BL_6
Basp1	0	3.04797	0.811	0.4	0	0	Basp1	C57BL_6
Ccl6	0	2.90709	0.886	0.516	0	0	Ccl6	C57BL_6
Cd24a	0	2.80382	0.758	0.426	0	0	Cd24a	C57BL_6
Ccl9	0	2.58561	0.647	0.338	0	0	Ccl9	C57BL_6
Tgm2	0	2.57075	0.672	0.384	0	0	Tgm2	C57BL_6
Irf2bp2	0	2.40242	0.674	0.602	0	0	Irf2bp2	C57BL_6
Arpc5	0	2.05833	0.701	0.738	0	0	Arpc5	C57BL_6
Thbs1	0	1.76509	0.772	0.434	0	0	Thbs1	C57BL_6
Actg1	0	1.63944	0.994	0.977	0	0	Actg1	C57BL_6
Btg1	0	1.61128	0.973	0.973	0	0	Btg1	C57BL_6
Jund	0	1.56877	0.831	0.919	0	0	Jund	C57BL_6
Cebpb	0	1.46546	0.964	0.828	0	0	Cebpb	C57BL_6
Pim1	0	1.29845	0.89	0.913	0	0	Pim1	C57BL_6
Actb	0	0.998116	0.999	0.992	0	0	Actb	C57BL_6
Srgn	0	0.881457	0.969	0.962	0	0	Srgn	C57BL_6
Clk1	0	-0.279737	0.136	0.649	0	0	Clk1	C57BL_6
Ppp1ca	0	-0.301721	0.074	0.506	0	0	Ppp1ca	C57BL_6
Ube2b	0	-0.32444	0.101	0.578	0	0	Ube2b	C57BL_6
Hnrnpa3	0	-0.344488	0.125	0.617	0	0	Hnrnpa3	C57BL_6
Ost4	0	-0.426811	0.058	0.481	0	0	Ost4	C57BL_6
Tmed10	0	-0.46069	0.056	0.483	0	0	Tmed10	C57BL_6
Clic1	0	-0.461614	0.073	0.533	0	0	Clic1	C57BL_6
D8Ertd738e	0	-0.465132	0.119	0.612	0	0	D8Ertd738e	C57BL_6
Rbm25	0	-0.468164	0.076	0.54	0	0	Rbm25	C57BL_6
Snrpg	0	-0.477638	0.081	0.546	0	0	Snrpg	C57BL_6
Ptpn18	0	-0.489239	0.08	0.516	0	0	Ptpn18	C57BL_6
Uqcrq	0	-0.495176	0.055	0.49	0	0	Uqcrq	C57BL_6
Msn	0	-0.512591	0.171	0.77	0	0	Msn	C57BL_6
Ncl	0	-0.514467	0.088	0.563	0	0	Ncl	C57BL_6
Kdm7a	0	-0.51954	0.079	0.523	0	0	Kdm7a	C57BL_6
Rac1	0	-0.528158	0.08	0.575	0	0	Rac1	C57BL_6
Gna13	0	-0.530488	0.078	0.541	0	0	Gna13	C57BL_6
Uqcrh	0	-0.536417	0.123	0.642	0	0	Uqcrh	C57BL_6
Pfdn5	0	-0.536992	0.084	0.597	0	0	Pfdn5	C57BL_6
Nptn	0	-0.539482	0.039	0.428	0	0	Nptn	C57BL_6
Psme1	0	-0.549172	0.051	0.47	0	0	Psme1	C57BL_6
Slc25a5	0	-0.603444	0.064	0.522	0	0	Slc25a5	C57BL_6
Nr4a1	0	-0.604687	0.182	0.711	0	0	Nr4a1	C57BL_6
Cox8a	0	-0.616669	0.168	0.756	0	0	Cox8a	C57BL_6
Rab7	0	-0.625557	0.105	0.59	0	0	Rab7	C57BL_6
Prdx1	0	-0.630489	0.044	0.448	0	0	Prdx1	C57BL_6
Cox4i1	0	-0.631441	0.146	0.713	0	0	Cox4i1	C57BL_6
Sec61b	0	-0.640383	0.078	0.576	0	0	Sec61b	C57BL_6
Mrpl33	0	-0.661071	0.111	0.627	0	0	Mrpl33	C57BL_6
Brd2	0	-0.662006	0.048	0.485	0	0	Brd2	C57BL_6
Rap1a	0	-0.66296	0.038	0.445	0	0	Rap1a	C57BL_6
Calr	0	-0.669981	0.075	0.529	0	0	Calr	C57BL_6
Pkm	0	-0.676995	0.107	0.628	0	0	Pkm	C57BL_6
Sec61g	0	-0.691832	0.064	0.521	0	0	Sec61g	C57BL_6
Eif3k	0	-0.696127	0.03	0.43	0	0	Eif3k	C57BL_6
Rnasek	0	-0.696327	0.031	0.418	0	0	Rnasek	C57BL_6
Fmnl1	0	-0.699277	0.041	0.449	0	0	Fmnl1	C57BL_6
Tgfb1	0	-0.721265	0.064	0.514	0	0	Tgfb1	C57BL_6
Lars2	0	-0.723191	0.033	0.448	0	0	Lars2	C57BL_6
Map1lc3b	0	-0.73944	0.073	0.574	0	0	Map1lc3b	C57BL_6
Cox7a2l	0	-0.740692	0.034	0.444	0	0	Cox7a2l	C57BL_6
Cox5b	0	-0.755019	0.032	0.443	0	0	Cox5b	C57BL_6
Eif3f	0	-0.755536	0.045	0.491	0	0	Eif3f	C57BL_6
Ubb	0	-0.762254	0.126	0.711	0	0	Ubb	C57BL_6
Mef2a	0	-0.762424	0.028	0.41	0	0	Mef2a	C57BL_6
Itpkb	0	-0.787886	0.046	0.446	0	0	Itpkb	C57BL_6
Pten	0	-0.789466	0.044	0.48	0	0	Pten	C57BL_6
Atp6v1g1	0	-0.799048	0.054	0.526	0	0	Atp6v1g1	C57BL_6
Bri3	0	-0.810952	0.033	0.446	0	0	Bri3	C57BL_6
Ankrd11	0	-0.81944	0.053	0.531	0	0	Ankrd11	C57BL_6
Tgoln1	0	-0.832814	0.077	0.584	0	0	Tgoln1	C57BL_6
mt-Nd4l	0	-0.834733	0.034	0.435	0	0	mt-Nd4l	C57BL_6
Efhd2	0	-0.836167	0.121	0.655	0	0	Efhd2	C57BL_6
Clta	0	-0.842814	0.03	0.451	0	0	Clta	C57BL_6
Ndufa13	0	-0.861022	0.024	0.448	0	0	Ndufa13	C57BL_6
Atp1b3	0	-0.870924	0.048	0.52	0	0	Atp1b3	C57BL_6
Eef1d	0	-0.875332	0.012	0.377	0	0	Eef1d	C57BL_6
Ppib	0	-0.883599	0.019	0.422	0	0	Ppib	C57BL_6
Naca	0	-0.89351	0.084	0.587	0	0	Naca	C57BL_6
Stat3	0	-0.895255	0.073	0.626	0	0	Stat3	C57BL_6
Atp5e	0	-0.898094	0.109	0.708	0	0	Atp5e	C57BL_6
mt-Nd5	0	-0.898286	0.054	0.518	0	0	mt-Nd5	C57BL_6
Peli1	0	-0.901396	0.031	0.409	0	0	Peli1	C57BL_6
H2afz	0	-0.94826	0.17	0.674	0	0	H2afz	C57BL_6
Mbnl2	0	-0.949004	0.023	0.399	0	0	Mbnl2	C57BL_6
Txn1	0	-0.949584	0.087	0.597	0	0	Txn1	C57BL_6
Cyth4	0	-0.95761	0.038	0.506	0	0	Cyth4	C57BL_6
Hint1	0	-0.959588	0.023	0.448	0	0	Hint1	C57BL_6
Gas5	0	-0.961783	0.039	0.486	0	0	Gas5	C57BL_6
Tpm4	0	-0.964339	0.086	0.644	0	0	Tpm4	C57BL_6
Elob	0	-0.965325	0.034	0.52	0	0	Elob	C57BL_6
Jmjd1c	0	-0.965464	0.041	0.505	0	0	Jmjd1c	C57BL_6
Scand1	0	-0.965487	0.025	0.444	0	0	Scand1	C57BL_6
Atp5h	0	-0.969697	0.058	0.556	0	0	Atp5h	C57BL_6
Zfand5	0	-0.975533	0.044	0.499	0	0	Zfand5	C57BL_6
Npm1	0	-1.01284	0.086	0.568	0	0	Npm1	C57BL_6
Gng5	0	-1.01614	0.092	0.69	0	0	Gng5	C57BL_6
Hspe1	0	-1.01945	0.005	0.362	0	0	Hspe1	C57BL_6
Atp2b1	0	-1.02199	0.168	0.785	0	0	Atp2b1	C57BL_6
Slc3a2	0	-1.03657	0.038	0.496	0	0	Slc3a2	C57BL_6
Clec2d	0	-1.04486	0.032	0.459	0	0	Clec2d	C57BL_6
H2-T23	0	-1.05969	0.024	0.47	0	0	H2-T23	C57BL_6
Rpl8	0	-1.07425	0.214	0.758	0	0	Rpl8	C57BL_6
Sema4a	0	-1.09621	0.011	0.397	0	0	Sema4a	C57BL_6
Rpl22l1	0	-1.09962	0.035	0.501	0	0	Rpl22l1	C57BL_6
Nsa2	0	-1.10563	0.027	0.473	0	0	Nsa2	C57BL_6
Sh3glb1	0	-1.11046	0.028	0.519	0	0	Sh3glb1	C57BL_6
Rpl7	0	-1.11217	0.16	0.691	0	0	Rpl7	C57BL_6
Snx18	0	-1.11437	0.053	0.525	0	0	Snx18	C57BL_6
Rack1	0	-1.11912	0.18	0.661	0	0	Rack1	C57BL_6
Rps27a	0	-1.12046	0.342	0.843	0	0	Rps27a	C57BL_6
Runx1	0	-1.12612	0.019	0.448	0	0	Runx1	C57BL_6
Slc38a1	0	-1.13524	0.033	0.458	0	0	Slc38a1	C57BL_6
Unc93b1	0	-1.15483	0.02	0.41	0	0	Unc93b1	C57BL_6
Bhlhe40	0	-1.15491	0.062	0.535	0	0	Bhlhe40	C57BL_6
Rplp0	0	-1.16035	0.202	0.725	0	0	Rplp0	C57BL_6
Rps15	0	-1.17392	0.205	0.737	0	0	Rps15	C57BL_6
Rpl27	0	-1.20469	0.179	0.724	0	0	Rpl27	C57BL_6
Eef2	0	-1.21462	0.079	0.643	0	0	Eef2	C57BL_6
Rpl41	0	-1.21709	0.416	0.911	0	0	Rpl41	C57BL_6
Ier3	0	-1.22189	0.097	0.536	0	0	Ier3	C57BL_6
Rpsa	0	-1.25281	0.251	0.704	0	0	Rpsa	C57BL_6
Npc2	0	-1.25832	0.042	0.506	0	0	Npc2	C57BL_6
Prdx5	0	-1.25834	0.034	0.473	0	0	Prdx5	C57BL_6
Traf1	0	-1.25851	0.022	0.406	0	0	Traf1	C57BL_6
Rpl36al	0	-1.26032	0.07	0.594	0	0	Rpl36al	C57BL_6
Rps3a1	0	-1.26273	0.264	0.77	0	0	Rps3a1	C57BL_6
Ctsz	0	-1.2687	0.027	0.454	0	0	Ctsz	C57BL_6
Rpl35a	0	-1.27233	0.365	0.87	0	0	Rpl35a	C57BL_6
H2afj	0	-1.27414	0.027	0.535	0	0	H2afj	C57BL_6
Hspa8	0	-1.27758	0.134	0.712	0	0	Hspa8	C57BL_6
Rpl27a	0	-1.27891	0.269	0.778	0	0	Rpl27a	C57BL_6
Tpd52	0	-1.28861	0.119	0.604	0	0	Tpd52	C57BL_6
Spag9	0	-1.28984	0.075	0.666	0	0	Spag9	C57BL_6
2021-03-07	0	-1.29093	0.073	0.584	0	0	2021-03-07	C57BL_6
Fam129a	0	-1.29573	0.003	0.385	0	0	Fam129a	C57BL_6
Rpl7a	0	-1.30524	0.073	0.595	0	0	Rpl7a	C57BL_6
Rps26	0	-1.31871	0.253	0.782	0	0	Rps26	C57BL_6
Eef1g	0	-1.3266	0.019	0.485	0	0	Eef1g	C57BL_6
Tnfrsf1a	0	-1.33591	0.009	0.41	0	0	Tnfrsf1a	C57BL_6
Gm10076	0	-1.34556	0.029	0.544	0	0	Gm10076	C57BL_6
Rps25	0	-1.34586	0.175	0.78	0	0	Rps25	C57BL_6
Gapdh	0	-1.35961	0.056	0.654	0	0	Gapdh	C57BL_6
Atp6v0c	0	-1.36611	0.079	0.682	0	0	Atp6v0c	C57BL_6
Rpl38	0	-1.36886	0.285	0.817	0	0	Rpl38	C57BL_6
Maff	0	-1.38446	0.012	0.369	0	0	Maff	C57BL_6
Rps17	0	-1.4248	0.081	0.634	0	0	Rps17	C57BL_6
Rpl13a	0	-1.44225	0.192	0.724	0	0	Rpl13a	C57BL_6
Ctsc	0	-1.44289	0.013	0.373	0	0	Ctsc	C57BL_6
App	0	-1.4488	0.006	0.396	0	0	App	C57BL_6
Tgif1	0	-1.46725	0.037	0.55	0	0	Tgif1	C57BL_6
Eef1a1	0	-1.4763	0.338	0.832	0	0	Eef1a1	C57BL_6
Neat1	0	-1.48177	0.123	0.731	0	0	Neat1	C57BL_6
Socs3	0	-1.48419	0.012	0.431	0	0	Socs3	C57BL_6
Nme2	0	-1.48611	0.025	0.508	0	0	Nme2	C57BL_6
Plbd1	0	-1.50675	0.031	0.463	0	0	Plbd1	C57BL_6
Mrpl52	0	-1.50706	0.01	0.461	0	0	Mrpl52	C57BL_6
Eef1b2	0	-1.51328	0.058	0.616	0	0	Eef1b2	C57BL_6
Rpl4	0	-1.51839	0.041	0.555	0	0	Rpl4	C57BL_6
Rpl31	0	-1.54308	0.054	0.605	0	0	Rpl31	C57BL_6
Slfn2	0	-1.56812	0.033	0.507	0	0	Slfn2	C57BL_6
Nfe2l2	0	-1.57092	0.073	0.629	0	0	Nfe2l2	C57BL_6
Rps23	0	-1.59552	0.21	0.747	0	0	Rps23	C57BL_6
Selplg	0	-1.5956	0.044	0.653	0	0	Selplg	C57BL_6
Resf1	0	-1.60021	0.078	0.543	0	0	Resf1	C57BL_6
Shisa5	0	-1.60141	0.02	0.545	0	0	Shisa5	C57BL_6
Rpl5	0	-1.60478	0.088	0.65	0	0	Rpl5	C57BL_6
Trps1	0	-1.62088	0.002	0.428	0	0	Trps1	C57BL_6
Rps14	0	-1.62419	0.215	0.796	0	0	Rps14	C57BL_6
Dusp2	0	-1.62422	0.016	0.378	0	0	Dusp2	C57BL_6
Rps28	0	-1.68047	0.268	0.814	0	0	Rps28	C57BL_6
Rpl19	0	-1.68147	0.181	0.731	0	0	Rpl19	C57BL_6
Rpl29	0	-1.68851	0.033	0.577	0	0	Rpl29	C57BL_6
Fau	0	-1.69168	0.368	0.944	0	0	Fau	C57BL_6
Fcer1g	0	-1.70009	0.172	0.747	0	0	Fcer1g	C57BL_6
Rpl14	0	-1.70475	0.057	0.63	0	0	Rpl14	C57BL_6
Rps7	0	-1.70616	0.132	0.674	0	0	Rps7	C57BL_6
Ccnd2	0	-1.72264	0.006	0.373	0	0	Ccnd2	C57BL_6
Rpl37a	0	-1.76266	0.333	0.864	0	0	Rpl37a	C57BL_6
Ly6e	0	-1.76311	0.057	0.598	0	0	Ly6e	C57BL_6
Rpl11	0	-1.7779	0.107	0.688	0	0	Rpl11	C57BL_6
Rpl24	0	-1.77813	0.086	0.672	0	0	Rpl24	C57BL_6
Rps8	0	-1.78122	0.245	0.802	0	0	Rps8	C57BL_6
Rps5	0	-1.78331	0.12	0.672	0	0	Rps5	C57BL_6
Smox	0	-1.79321	0.005	0.367	0	0	Smox	C57BL_6
Rpl36	0	-1.79752	0.104	0.697	0	0	Rpl36	C57BL_6
Rpl34	0	-1.80145	0.144	0.749	0	0	Rpl34	C57BL_6
Cst3	0	-1.80863	0.161	0.673	0	0	Cst3	C57BL_6
Rps6	0	-1.82265	0.09	0.668	0	0	Rps6	C57BL_6
Rpl15	0	-1.83829	0.057	0.612	0	0	Rpl15	C57BL_6
Rps12	0	-1.86848	0.229	0.827	0	0	Rps12	C57BL_6
Malt1	0	-1.88301	0.02	0.501	0	0	Malt1	C57BL_6
Lgals1	0	-1.88734	0.014	0.442	0	0	Lgals1	C57BL_6
Rpl37	0	-1.88838	0.158	0.797	0	0	Rpl37	C57BL_6
Gadd45b	0	-1.89138	0.065	0.602	0	0	Gadd45b	C57BL_6
Rpl22	0	-1.91142	0.08	0.673	0	0	Rpl22	C57BL_6
Rpl6	0	-1.91154	0.082	0.671	0	0	Rpl6	C57BL_6
Rnf149	0	-1.91362	0.014	0.448	0	0	Rnf149	C57BL_6
Gm2a	0	-1.91541	0.034	0.584	0	0	Gm2a	C57BL_6
Rps11	0	-1.92156	0.13	0.706	0	0	Rps11	C57BL_6
Ctsb	0	-1.98393	0.035	0.582	0	0	Ctsb	C57BL_6
Rps16	0	-1.99509	0.204	0.846	0	0	Rps16	C57BL_6
Rpl32	0	-1.99595	0.131	0.682	0	0	Rpl32	C57BL_6
Rpl12	0	-2.00516	0.074	0.626	0	0	Rpl12	C57BL_6
Rpl18	0	-2.01585	0.093	0.72	0	0	Rpl18	C57BL_6
Rpl3	0	-2.01651	0.059	0.618	0	0	Rpl3	C57BL_6
Rpl28	0	-2.01995	0.103	0.693	0	0	Rpl28	C57BL_6
Rpl10a	0	-2.03098	0.052	0.604	0	0	Rpl10a	C57BL_6
Rps4x	0	-2.03238	0.121	0.648	0	0	Rps4x	C57BL_6
Vim	0	-2.04453	0.095	0.606	0	0	Vim	C57BL_6
Rps3	0	-2.05191	0.065	0.675	0	0	Rps3	C57BL_6
Tlr2	0	-2.06709	0.003	0.366	0	0	Tlr2	C57BL_6
Rpl17	0	-2.07336	0.119	0.75	0	0	Rpl17	C57BL_6
Rpl39	0	-2.11207	0.165	0.787	0	0	Rpl39	C57BL_6
Cd52	0	-2.11366	0.164	0.864	0	0	Cd52	C57BL_6
Slc15a3	0	-2.127	0.005	0.455	0	0	Slc15a3	C57BL_6
Mpeg1	0	-2.14676	0.011	0.467	0	0	Mpeg1	C57BL_6
Rps2	0	-2.16212	0.063	0.665	0	0	Rps2	C57BL_6
Anxa2	0	-2.16403	0.027	0.66	0	0	Anxa2	C57BL_6
Rpl21	0	-2.19451	0.056	0.683	0	0	Rpl21	C57BL_6
Lsp1	0	-2.19662	0.036	0.704	0	0	Lsp1	C57BL_6
Rps24	0	-2.21779	0.239	0.764	0	0	Rps24	C57BL_6
Rps27	0	-2.2224	0.186	0.894	0	0	Rps27	C57BL_6
Rpl36a	0	-2.23842	0.022	0.573	0	0	Rpl36a	C57BL_6
Rpl23	0	-2.2423	0.175	0.83	0	0	Rpl23	C57BL_6
Rps20	0	-2.25512	0.129	0.7	0	0	Rps20	C57BL_6
Rpl13	0	-2.26301	0.152	0.73	0	0	Rpl13	C57BL_6
Cd53	0	-2.28856	0.053	0.848	0	0	Cd53	C57BL_6
Rpl30	0	-2.30819	0.138	0.767	0	0	Rpl30	C57BL_6
Rps13	0	-2.32372	0.102	0.749	0	0	Rps13	C57BL_6
Rpl35	0	-2.32888	0.039	0.622	0	0	Rpl35	C57BL_6
Klf4	0	-2.38791	0.016	0.428	0	0	Klf4	C57BL_6
Rps10	0	-2.44062	0.101	0.755	0	0	Rps10	C57BL_6
Ctss	0	-2.45564	0.004	0.443	0	0	Ctss	C57BL_6
Rpl9	0	-2.45901	0.07	0.741	0	0	Rpl9	C57BL_6
Rpl26	0	-2.48108	0.067	0.701	0	0	Rpl26	C57BL_6
Rpl18a	0	-2.4974	0.094	0.762	0	0	Rpl18a	C57BL_6
Tnfaip2	0	-2.49927	0.071	0.472	0	0	Tnfaip2	C57BL_6
Il1b	0	-2.5088	0.214	0.672	0	0	Il1b	C57BL_6
Ccr2	0	-2.51581	0.006	0.465	0	0	Ccr2	C57BL_6
Ifi27l2a	0	-2.53102	0.009	0.398	0	0	Ifi27l2a	C57BL_6
Rps19	0	-2.53269	0.07	0.673	0	0	Rps19	C57BL_6
Trem1	0	-2.58604	0.016	0.371	0	0	Trem1	C57BL_6
Clec4d	0	-2.5963	0.019	0.403	0	0	Clec4d	C57BL_6
Tmsb10	0	-2.64994	0.068	0.62	0	0	Tmsb10	C57BL_6
Rpl10	0	-2.66315	0.03	0.66	0	0	Rpl10	C57BL_6
Ifitm3	0	-2.67495	0.015	0.49	0	0	Ifitm3	C57BL_6
Rps15a	0	-2.71808	0.076	0.698	0	0	Rps15a	C57BL_6
Emb	0	-2.73472	0.006	0.591	0	0	Emb	C57BL_6
Csf3r	0	-2.88032	0.002	0.374	0	0	Csf3r	C57BL_6
Zfp36l1	0	-2.89885	0.011	0.616	0	0	Zfp36l1	C57BL_6
Rps18	0	-2.96298	0.023	0.614	0	0	Rps18	C57BL_6
Il1r2	0	-2.99886	0.033	0.428	0	0	Il1r2	C57BL_6
Nlrp3	0	-3.00869	0.01	0.498	0	0	Nlrp3	C57BL_6
Marcksl1	0	-3.02738	0.029	0.561	0	0	Marcksl1	C57BL_6
Marcks	0	-3.17561	0.012	0.62	0	0	Marcks	C57BL_6
S100a4	0	-3.2405	0.01	0.493	0	0	S100a4	C57BL_6
Ifitm2	0	-3.24449	0.02	0.637	0	0	Ifitm2	C57BL_6
H2-Eb1	0	-3.48931	0.034	0.398	0	0	H2-Eb1	C57BL_6
Wfdc17	0	-3.54943	0.007	0.503	0	0	Wfdc17	C57BL_6
Lyz2	0	-3.81631	0.021	0.454	0	0	Lyz2	C57BL_6
H2-Aa	0	-3.81889	0.045	0.407	0	0	H2-Aa	C57BL_6
Cd14	0	-4.02557	0.018	0.591	0	0	Cd14	C57BL_6
Cd74	0	-4.47694	0.074	0.497	0	0	Cd74	C57BL_6
Ubald2	4.68e-308	-0.574592	0.058	0.468	8.18e-304	0	Ubald2	C57BL_6
Cox7c	8.38e-308	-0.460865	0.104	0.568	1.47e-303	0	Cox7c	C57BL_6
Ndfip1	4.94e-307	-0.34245	0.072	0.498	8.64e-303	0	Ndfip1	C57BL_6
Slc6a6	5.37e-306	-0.485287	0.076	0.504	9.39e-302	0	Slc6a6	C57BL_6
Eif3h	4.58e-304	-0.598716	0.031	0.406	8.01e-300	0	Eif3h	C57BL_6
S100a8	6.93e-304	-5.76282	0.018	0.36	1.21e-299	0	S100a8	C57BL_6
Tsc22d4	4.55e-303	-0.820367	0.023	0.388	7.96e-299	0	Tsc22d4	C57BL_6
Mknk2	1.14e-302	-0.60331	0.035	0.414	2e-298	0	Mknk2	C57BL_6
Psma3	1.63e-302	-0.498196	0.042	0.429	2.84e-298	0	Psma3	C57BL_6
Ndufb9	5.56e-302	-0.630837	0.029	0.399	9.72e-298	0	Ndufb9	C57BL_6
S100a9	8.9e-302	-5.61045	0.032	0.378	1.56e-297	0	S100a9	C57BL_6
St8sia4	1.21e-301	-0.957656	0.024	0.388	2.12e-297	0	St8sia4	C57BL_6
Map4k4	1.43e-300	-0.635613	0.048	0.44	2.5e-296	0	Map4k4	C57BL_6
Dad1	3.63e-300	-0.521923	0.047	0.438	6.35e-296	0	Dad1	C57BL_6
Cd83	4.07e-300	-2.2325	0.014	0.36	7.11e-296	0	Cd83	C57BL_6
Dusp16	1.63e-299	-1.3589	0.024	0.385	2.85e-295	0	Dusp16	C57BL_6
Ssr4	1.72e-299	-0.848363	0.012	0.358	3.01e-295	0	Ssr4	C57BL_6
Ndufb11	2.26e-299	-0.562684	0.026	0.391	3.96e-295	0	Ndufb11	C57BL_6
Anxa1	2.44e-299	-1.14598	0.017	0.37	4.27e-295	0	Anxa1	C57BL_6
Retreg1	5.16e-298	-1.44086	0.006	0.345	9.02e-294	0	Retreg1	C57BL_6
Gnas	1.43e-297	-0.362036	0.129	0.613	2.5e-293	0	Gnas	C57BL_6
Abracl	5.3e-297	-0.303355	0.077	0.5	9.27e-293	0	Abracl	C57BL_6
Cstb	3.49e-295	-0.738438	0.079	0.495	6.1e-291	0	Cstb	C57BL_6
Atp5d	1.39e-294	-0.491811	0.038	0.414	2.44e-290	0	Atp5d	C57BL_6
Nop53	4.65e-294	-0.266118	0.065	0.472	8.13e-290	0	Nop53	C57BL_6
Psmb8	4.85e-294	-0.733919	0.022	0.376	8.47e-290	0	Psmb8	C57BL_6
Tmem176b	9.14e-294	-1.47668	0.002	0.33	1.6e-289	0	Tmem176b	C57BL_6
Timm10b	1.46e-293	-0.782039	0.028	0.39	2.55e-289	0	Timm10b	C57BL_6
Gda	2.05e-293	-1.34826	0.045	0.422	3.59e-289	0	Gda	C57BL_6
Tmem258	6.21e-293	-0.538415	0.032	0.399	1.09e-288	0	Tmem258	C57BL_6
Psmb1	1.47e-292	-0.515541	0.025	0.383	2.57e-288	0	Psmb1	C57BL_6
Picalm	1.8e-292	-0.485387	0.208	0.752	3.15e-288	0	Picalm	C57BL_6
Tnfrsf1b	2.4e-292	-0.360613	0.153	0.65	4.2e-288	0	Tnfrsf1b	C57BL_6
Ndufa7	1.68e-291	-0.387071	0.046	0.427	2.94e-287	0	Ndufa7	C57BL_6
Dock10	4.26e-291	-0.406535	0.055	0.447	7.45e-287	0	Dock10	C57BL_6
Snrpe	5.66e-290	-0.328143	0.069	0.477	9.9e-286	0	Snrpe	C57BL_6
Sod2	1.89e-289	-1.08201	0.024	0.376	3.31e-285	0	Sod2	C57BL_6
Ndufa6	3.68e-289	-0.401626	0.059	0.454	6.43e-285	0	Ndufa6	C57BL_6
Il6ra	4.65e-288	-1.24794	0.002	0.326	8.13e-284	0	Il6ra	C57BL_6
Atp5j2	7.85e-288	-0.262394	0.065	0.466	1.37e-283	0	Atp5j2	C57BL_6
Emp3	8.86e-288	-0.465155	0.083	0.504	1.55e-283	0	Emp3	C57BL_6
Edf1	1.51e-287	-0.705653	0.012	0.348	2.63e-283	0	Edf1	C57BL_6
Jak2	1.6e-287	-0.826392	0.032	0.394	2.8e-283	0	Jak2	C57BL_6
Sh3bgrl	6.74e-287	-0.829515	0.027	0.381	1.18e-282	0	Sh3bgrl	C57BL_6
Itgal	8.25e-287	-0.674151	0.082	0.497	1.44e-282	0	Itgal	C57BL_6
Atp1a1	9.83e-287	-0.272844	0.093	0.524	1.72e-282	0	Atp1a1	C57BL_6
Atp5g2	2.24e-285	-0.342804	0.081	0.498	3.91e-281	0	Atp5g2	C57BL_6
Tle3	4.14e-285	-0.639777	0.032	0.392	7.24e-281	0	Tle3	C57BL_6
Mbnl1	6.63e-285	-0.574079	0.17	0.673	1.16e-280	0	Mbnl1	C57BL_6
Pfkp	2.87e-284	-0.920104	0.014	0.349	5.03e-280	0	Pfkp	C57BL_6
Ifnar1	3.01e-284	-0.472277	0.042	0.413	5.27e-280	0	Ifnar1	C57BL_6
Supt4a	5.54e-284	-0.678885	0.023	0.371	9.68e-280	0	Supt4a	C57BL_6
Eno1	6.31e-284	-0.729472	0.016	0.354	1.1e-279	0	Eno1	C57BL_6
Atp5j	9.66e-284	-0.265382	0.066	0.466	1.69e-279	0	Atp5j	C57BL_6
H2-Ab1	1.52e-283	-3.49005	0.061	0.4	2.66e-279	0	H2-Ab1	C57BL_6
Nktr	2.61e-283	-0.485276	0.089	0.508	4.57e-279	0	Nktr	C57BL_6
Uqcr11	3.81e-283	-0.394182	0.042	0.412	6.66e-279	0	Uqcr11	C57BL_6
Ctsa	2.62e-282	-0.678925	0.034	0.393	4.58e-278	0	Ctsa	C57BL_6
Trim30a	5.05e-282	-1.00532	0.02	0.362	8.83e-278	0	Trim30a	C57BL_6
Bcl2a1b	5.53e-281	-1.2435	0.051	0.422	9.67e-277	0	Bcl2a1b	C57BL_6
Tmem176a	5.72e-281	-1.44579	0.002	0.318	9.99e-277	0	Tmem176a	C57BL_6
Nfkbid	8.45e-281	-0.713182	0.087	0.498	1.48e-276	0	Nfkbid	C57BL_6
H2-DMa	2.05e-279	-1.68461	0.003	0.32	3.58e-275	0	H2-DMa	C57BL_6
AY036118	2.13e-279	-0.940314	0.007	0.33	3.72e-275	0	AY036118	C57BL_6
Snrpf	3.4e-279	-0.438433	0.042	0.409	5.95e-275	0	Snrpf	C57BL_6
Syngr2	1.65e-278	-0.893935	0.025	0.368	2.88e-274	0	Syngr2	C57BL_6
Ifi30	2.17e-278	-1.60437	0.005	0.323	3.79e-274	0	Ifi30	C57BL_6
Rpl23a	4.61e-278	-0.859001	0.2	0.69	8.05e-274	0	Rpl23a	C57BL_6
Sorl1	2.56e-277	-0.834884	0.089	0.495	4.47e-273	0	Sorl1	C57BL_6
H2afy	4.79e-277	-0.39106	0.078	0.483	8.37e-273	0	H2afy	C57BL_6
Ubc	1.06e-276	-0.342269	0.229	0.787	1.86e-272	0	Ubc	C57BL_6
C5ar1	1.25e-276	-1.7194	0.033	0.378	2.19e-272	0	C5ar1	C57BL_6
Ndufa1	1.55e-276	-0.398199	0.056	0.435	2.7e-272	0	Ndufa1	C57BL_6
Pik3ap1	7.18e-276	-0.876825	0.04	0.398	1.25e-271	0	Pik3ap1	C57BL_6
Eif3e	1.48e-275	-0.318147	0.06	0.443	2.59e-271	0	Eif3e	C57BL_6
Atox1	3.11e-275	-0.458711	0.129	0.586	5.44e-271	0	Atox1	C57BL_6
Mxd1	7.24e-275	-1.09909	0.158	0.597	1.27e-270	0	Mxd1	C57BL_6
Tiparp	1.15e-274	-0.599209	0.144	0.604	2e-270	0	Tiparp	C57BL_6
Cox7b	1.62e-274	-0.424959	0.042	0.404	2.84e-270	0	Cox7b	C57BL_6
Rabac1	7.14e-274	-0.317726	0.052	0.424	1.25e-269	0	Rabac1	C57BL_6
Mrfap1	1.62e-272	-0.515893	0.021	0.354	2.83e-268	0	Mrfap1	C57BL_6
Lmnb1	2.23e-272	-1.063	0.139	0.563	3.9e-268	0	Lmnb1	C57BL_6
Rps27l	9.03e-272	-0.533445	0.075	0.47	1.58e-267	0	Rps27l	C57BL_6
Ly86	1.43e-271	-1.40127	0.001	0.309	2.49e-267	0	Ly86	C57BL_6
Set	3.01e-271	-0.303013	0.072	0.466	5.27e-267	0	Set	C57BL_6
Cflar	4.34e-271	-0.911984	0.017	0.345	7.6e-267	0	Cflar	C57BL_6
Retnlg	4.69e-271	2.89743	0.389	0.125	8.19e-267	0	Retnlg	C57BL_6
Sbno2	1.25e-270	-0.551851	0.062	0.442	2.18e-266	0	Sbno2	C57BL_6
Hipk1	3.62e-270	-0.434757	0.039	0.393	6.33e-266	0	Hipk1	C57BL_6
Psma7	2.08e-269	-0.283676	0.064	0.447	3.64e-265	0	Psma7	C57BL_6
Mtdh	3.16e-269	-0.331328	0.052	0.419	5.52e-265	0	Mtdh	C57BL_6
Cux1	4.05e-269	-0.741538	0.022	0.354	7.08e-265	0	Cux1	C57BL_6
Kpna4	1.41e-268	-0.377803	0.082	0.481	2.46e-264	0	Kpna4	C57BL_6
Uqcr10	1.31e-267	-0.313421	0.045	0.403	2.29e-263	0	Uqcr10	C57BL_6
Fam107b	6.21e-267	-0.373309	0.073	0.462	1.09e-262	0	Fam107b	C57BL_6
Anp32b	9.75e-266	-0.366172	0.046	0.404	1.7e-261	0	Anp32b	C57BL_6
Cd68	2.63e-265	-1.08403	0	0.301	4.6e-261	0	Cd68	C57BL_6
Ssh2	5.7e-265	-0.589641	0.051	0.414	9.96e-261	0	Ssh2	C57BL_6
Foxp1	1.06e-264	-0.44714	0.065	0.443	1.85e-260	0	Foxp1	C57BL_6
Baz1a	9.49e-264	-0.356758	0.053	0.417	1.66e-259	0	Baz1a	C57BL_6
Tet2	1.31e-263	-0.651583	0.029	0.365	2.3e-259	0	Tet2	C57BL_6
P4hb	2.59e-263	-0.35721	0.056	0.424	4.54e-259	0	P4hb	C57BL_6
Eif2s2	3.49e-263	-0.260273	0.061	0.435	6.1e-259	0	Eif2s2	C57BL_6
Tnfaip8	3.96e-262	-0.645693	0.034	0.374	6.93e-258	0	Tnfaip8	C57BL_6
Lilrb4a	4.74e-262	-0.741681	0.149	0.591	8.28e-258	0	Lilrb4a	C57BL_6
Bcl2l11	2.2e-261	-0.524384	0.112	0.529	3.84e-257	0	Bcl2l11	C57BL_6
Nr4a2	7.76e-261	-0.66279	0.104	0.511	1.36e-256	0	Nr4a2	C57BL_6
Gpsm3	1.41e-260	-0.406064	0.045	0.396	2.46e-256	0	Gpsm3	C57BL_6
1810058I24Rik	2.11e-260	-0.609858	0.034	0.371	3.69e-256	0	1810058I24Rik	C57BL_6
H2-DMb1	2.52e-260	-1.65909	0.002	0.3	4.41e-256	0	H2-DMb1	C57BL_6
Arid5a	2.62e-260	-0.820534	0.016	0.332	4.58e-256	0	Arid5a	C57BL_6
Nrip1	4.16e-260	-1.56321	0.004	0.304	7.28e-256	0	Nrip1	C57BL_6
Bola2	5.18e-260	-0.61927	0.018	0.336	9.06e-256	0	Bola2	C57BL_6
Uba52	2.24e-259	-0.663132	0.009	0.315	3.91e-255	0	Uba52	C57BL_6
Atpif1	2.51e-259	-0.602256	0.032	0.368	4.38e-255	0	Atpif1	C57BL_6
Snx5	4.54e-259	-0.858151	0.006	0.309	7.94e-255	0	Snx5	C57BL_6
Bach1	8.93e-259	-0.794125	0.058	0.421	1.56e-254	0	Bach1	C57BL_6
Egr1	2.13e-258	-1.09591	0.082	0.453	3.73e-254	0	Egr1	C57BL_6
Rflnb	9.41e-258	2.62381	0.274	0.056	1.65e-253	0	Rflnb	C57BL_6
Rrbp1	1.19e-257	-0.301174	0.055	0.415	2.08e-253	0	Rrbp1	C57BL_6
Skil	2.04e-257	-0.258454	0.171	0.656	3.57e-253	0	Skil	C57BL_6
Msrb1	4.47e-257	-1.13706	0.098	0.483	7.82e-253	0	Msrb1	C57BL_6
mt-Co1	2.22e-256	-1.14263	0.561	0.844	3.88e-252	0	mt-Co1	C57BL_6
Nfil3	1.79e-255	-0.418837	0.063	0.429	3.14e-251	0	Nfil3	C57BL_6
Rab14	6.53e-255	-0.264073	0.048	0.397	1.14e-250	0	Rab14	C57BL_6
Erp29	6.55e-255	-0.414706	0.041	0.383	1.15e-250	0	Erp29	C57BL_6
Selenop	4.4e-254	-1.45994	0.011	0.314	7.69e-250	0	Selenop	C57BL_6
Atp6ap2	1.45e-252	-0.320033	0.053	0.407	2.53e-248	0	Atp6ap2	C57BL_6
Odc1	1.7e-252	-1.33875	0.038	0.369	2.97e-248	0	Odc1	C57BL_6
Furin	4.7e-252	-0.610785	0.067	0.433	8.21e-248	0	Furin	C57BL_6
Sp100	7.81e-252	-0.401816	0.051	0.401	1.36e-247	0	Sp100	C57BL_6
Stk24	1.48e-251	-0.409703	0.041	0.379	2.58e-247	0	Stk24	C57BL_6
Sem1	3.13e-251	-0.308212	0.232	0.781	5.47e-247	0	Sem1	C57BL_6
Arhgap45	4.43e-251	-0.257617	0.06	0.419	7.74e-247	0	Arhgap45	C57BL_6
Rab10	6.25e-251	-0.302725	0.037	0.371	1.09e-246	0	Rab10	C57BL_6
Got1	6.79e-250	-1.07304	0.007	0.302	1.19e-245	0	Got1	C57BL_6
Sppl2a	2.85e-249	-0.347614	0.044	0.385	4.98e-245	0	Sppl2a	C57BL_6
Hectd1	3.42e-249	-0.28222	0.06	0.417	5.98e-245	0	Hectd1	C57BL_6
mt-Nd2	1.45e-248	-0.772511	0.214	0.687	2.53e-244	0	mt-Nd2	C57BL_6
Psenen	9.05e-248	-0.295282	0.044	0.384	1.58e-243	0	Psenen	C57BL_6
Crip1	1.01e-247	-1.60583	0.239	0.614	1.76e-243	0	Crip1	C57BL_6
Zmiz1	1.33e-247	-0.609863	0.023	0.337	2.33e-243	0	Zmiz1	C57BL_6
Bcl2a1d	1.65e-246	-1.16634	0.006	0.295	2.89e-242	0	Bcl2a1d	C57BL_6
Pik3r1	4.69e-246	-0.728704	0.037	0.364	8.19e-242	0	Pik3r1	C57BL_6
Il13ra1	1.48e-245	-1.26702	0.002	0.286	2.58e-241	0	Il13ra1	C57BL_6
Ftl1	5.47e-245	-0.686699	0.354	0.865	9.56e-241	0	Ftl1	C57BL_6
Icam1	1.46e-244	-1.07956	0.028	0.343	2.55e-240	0	Icam1	C57BL_6
Ifitm1	2.34e-244	-2.42787	0.066	0.394	4.09e-240	0	Ifitm1	C57BL_6
Cyth1	2.92e-244	-0.315427	0.047	0.386	5.11e-240	0	Cyth1	C57BL_6
Runx3	3.87e-244	-0.569009	0.038	0.366	6.77e-240	0	Runx3	C57BL_6
Zfp706	1.73e-243	-0.374307	0.028	0.343	3.02e-239	0	Zfp706	C57BL_6
Chmp2a	3.43e-243	-0.35452	0.034	0.357	5.99e-239	0	Chmp2a	C57BL_6
Psap	9.51e-243	-1.14649	0.277	0.704	1.66e-238	0	Psap	C57BL_6
Malat1	1.68e-242	-0.976102	0.722	0.976	2.94e-238	0	Malat1	C57BL_6
Eif4b	2.01e-242	-0.426006	0.025	0.336	3.51e-238	0	Eif4b	C57BL_6
Mpp7	2.13e-242	-0.658455	0.065	0.417	3.73e-238	0	Mpp7	C57BL_6
Ptprj	2.6e-242	-0.861528	0.008	0.297	4.54e-238	0	Ptprj	C57BL_6
Smchd1	4.21e-242	-0.281786	0.054	0.398	7.37e-238	0	Smchd1	C57BL_6
Bcl3	5.33e-242	-0.570416	0.034	0.355	9.32e-238	0	Bcl3	C57BL_6
Pilra	7.75e-242	-1.56316	0.003	0.285	1.36e-237	0	Pilra	C57BL_6
Rps21	9.92e-242	-0.823255	0.382	0.838	1.74e-237	0	Rps21	C57BL_6
Clec4n	8.44e-241	-2.01789	0.002	0.282	1.48e-236	0	Clec4n	C57BL_6
Krtcap2	9.84e-241	-0.607164	0.014	0.308	1.72e-236	0	Krtcap2	C57BL_6
Mif	1.25e-240	-0.441639	0.042	0.371	2.18e-236	0	Mif	C57BL_6
Cd82	2.26e-240	-0.925709	0.011	0.302	3.95e-236	0	Cd82	C57BL_6
Ugcg	2.67e-240	-0.86601	0.042	0.367	4.66e-236	0	Ugcg	C57BL_6
Pld4	4.28e-240	-1.07355	0.002	0.281	7.49e-236	0	Pld4	C57BL_6
Rps29	7.84e-240	-0.797384	0.606	0.936	1.37e-235	0	Rps29	C57BL_6
Il10ra	1.37e-239	-0.689165	0.026	0.335	2.4e-235	0	Il10ra	C57BL_6
Orai1	2.1e-239	-0.556791	0.02	0.322	3.67e-235	0	Orai1	C57BL_6
Il4ra	5.44e-239	-0.594688	0.032	0.348	9.52e-235	0	Il4ra	C57BL_6
Ppt1	7.52e-239	-0.980616	0.011	0.301	1.31e-234	0	Ppt1	C57BL_6
Gabarap	5.49e-238	-0.286936	0.239	0.773	9.6e-234	0	Gabarap	C57BL_6
Csf2ra	1.45e-237	-0.442991	0.074	0.435	2.54e-233	0	Csf2ra	C57BL_6
Fos	1.58e-237	-0.622721	0.197	0.642	2.77e-233	0	Fos	C57BL_6
Jarid2	1.7e-237	-0.613052	0.019	0.317	2.97e-233	0	Jarid2	C57BL_6
Naaa	3.85e-237	-1.15675	0.022	0.323	6.73e-233	0	Naaa	C57BL_6
Rilpl2	5.57e-237	-0.587557	0.037	0.357	9.74e-233	0	Rilpl2	C57BL_6
Mbd2	1.09e-236	-0.405032	0.035	0.352	1.9e-232	0	Mbd2	C57BL_6
Erbin	2.45e-236	-0.308414	0.049	0.383	4.29e-232	0	Erbin	C57BL_6
Map3k1	3.22e-236	-0.66763	0.014	0.305	5.63e-232	0	Map3k1	C57BL_6
Dpysl2	1e-234	-0.707027	0.007	0.287	1.75e-230	0	Dpysl2	C57BL_6
Ms4a6c	1.52e-232	-1.63696	0.001	0.271	2.65e-228	0	Ms4a6c	C57BL_6
Rtraf	2.58e-232	-0.610907	0.007	0.286	4.51e-228	0	Rtraf	C57BL_6
Fyn	5.61e-232	-0.973741	0.003	0.276	9.81e-228	0	Fyn	C57BL_6
Gpcpd1	3.34e-231	-0.348249	0.055	0.389	5.84e-227	0	Gpcpd1	C57BL_6
Ccr5	4.37e-231	-1.19418	0.005	0.279	7.64e-227	0	Ccr5	C57BL_6
Uqcrb	6.84e-231	-0.250404	0.036	0.349	1.2e-226	0	Uqcrb	C57BL_6
Arpp19	1.83e-230	-0.286675	0.042	0.361	3.2e-226	0	Arpp19	C57BL_6
Ppp1cc	2.04e-230	-0.6285	0.022	0.318	3.57e-226	0	Ppp1cc	C57BL_6
Ppp1r15a	4.78e-230	-0.314089	0.153	0.581	8.36e-226	0	Ppp1r15a	C57BL_6
Casp4	1.24e-229	-1.09812	0.004	0.275	2.16e-225	0	Casp4	C57BL_6
Ccdc50	2.94e-229	-0.589958	0.014	0.298	5.13e-225	0	Ccdc50	C57BL_6
Birc6	5.22e-229	-0.341519	0.034	0.342	9.13e-225	0	Birc6	C57BL_6
Dek	5.97e-229	-0.281643	0.045	0.367	1.04e-224	0	Dek	C57BL_6
Mapk6	1.56e-228	-0.564013	0.028	0.329	2.72e-224	0	Mapk6	C57BL_6
N4bp1	1.59e-228	-0.977797	0.027	0.325	2.79e-224	0	N4bp1	C57BL_6
Psma4	2.19e-228	-0.566195	0.014	0.298	3.83e-224	0	Psma4	C57BL_6
Mefv	3.03e-228	-1.10985	0.005	0.277	5.29e-224	0	Mefv	C57BL_6
Atp5g1	1.07e-227	-0.411834	0.023	0.316	1.88e-223	0	Atp5g1	C57BL_6
Cct2	1.59e-227	-0.286185	0.027	0.326	2.77e-223	0	Cct2	C57BL_6
Pdcd4	2.56e-227	-0.694018	0.019	0.308	4.48e-223	0	Pdcd4	C57BL_6
Higd2a	6.96e-227	-0.561381	0.014	0.295	1.22e-222	0	Higd2a	C57BL_6
Creb1	1.72e-226	-0.538524	0.026	0.322	3e-222	0	Creb1	C57BL_6
Lrp10	2.59e-226	-0.627713	0.017	0.301	4.53e-222	0	Lrp10	C57BL_6
Spcs2	4.81e-226	-0.335169	0.032	0.335	8.41e-222	0	Spcs2	C57BL_6
Jdp2	7.01e-226	-0.737192	0.051	0.373	1.22e-221	0	Jdp2	C57BL_6
Sgpl1	9.77e-226	-0.550544	0.023	0.315	1.71e-221	0	Sgpl1	C57BL_6
Elmsan1	1.34e-225	-0.575552	0.025	0.318	2.34e-221	0	Elmsan1	C57BL_6
Ramp1	2.29e-225	-0.945685	0.002	0.266	4.01e-221	0	Ramp1	C57BL_6
Il2rg	7.83e-225	-0.646205	0.02	0.307	1.37e-220	0	Il2rg	C57BL_6
Med13l	1.09e-224	-0.264748	0.046	0.364	1.91e-220	0	Med13l	C57BL_6
Gcnt2	1.54e-224	-0.903425	0.038	0.345	2.69e-220	0	Gcnt2	C57BL_6
mt-Nd4	1.71e-224	-0.822313	0.281	0.75	2.99e-220	0	mt-Nd4	C57BL_6
Mpc1	4.93e-224	-0.338227	0.035	0.34	8.61e-220	0	Mpc1	C57BL_6
Tubb5	1.91e-223	-0.847015	0.018	0.301	3.34e-219	0	Tubb5	C57BL_6
Pet100	2.34e-223	-0.331526	0.038	0.345	4.1e-219	0	Pet100	C57BL_6
Timm13	7.07e-223	-0.316857	0.021	0.308	1.24e-218	0	Timm13	C57BL_6
Mt1	1.19e-222	-2.31878	0.011	0.282	2.07e-218	0	Mt1	C57BL_6
Ppp1r9b	1.53e-222	-0.565479	0.014	0.291	2.67e-218	0	Ppp1r9b	C57BL_6
Ndufb5	3.36e-222	-0.292289	0.029	0.325	5.88e-218	0	Ndufb5	C57BL_6
St13	5.46e-222	-0.326639	0.031	0.329	9.54e-218	0	St13	C57BL_6
Smad7	1.07e-221	-1.10467	0.015	0.293	1.88e-217	0	Smad7	C57BL_6
4930523C07Rik	2.63e-221	-0.546437	0.026	0.318	4.59e-217	0	4930523C07Rik	C57BL_6
Eif3m	1.09e-220	-0.386739	0.021	0.306	1.91e-216	0	Eif3m	C57BL_6
Myl6	1.55e-220	1.43488	0.708	0.851	2.71e-216	0	Myl6	C57BL_6
Rab6a	1.64e-220	-0.469717	0.026	0.316	2.87e-216	0	Rab6a	C57BL_6
Hexa	3.78e-220	-0.496794	0.024	0.312	6.6e-216	0	Hexa	C57BL_6
Ptpn6	3.9e-219	-0.344447	0.046	0.358	6.82e-215	0	Ptpn6	C57BL_6
Soat1	7.65e-219	-0.724536	0.011	0.282	1.34e-214	0	Soat1	C57BL_6
Arf6	1.09e-218	-0.38523	0.031	0.327	1.91e-214	0	Arf6	C57BL_6
Pnp	1.94e-218	-0.690199	0.008	0.275	3.4e-214	0	Pnp	C57BL_6
Psme2	6.76e-218	-0.323289	0.029	0.321	1.18e-213	0	Psme2	C57BL_6
Cdk2ap2	8.89e-218	-0.32239	0.154	0.57	1.55e-213	0	Cdk2ap2	C57BL_6
Atp6v1b2	1.35e-217	-0.556097	0.024	0.308	2.36e-213	0	Atp6v1b2	C57BL_6
Sfr1	1.93e-217	-0.31195	0.035	0.332	3.38e-213	0	Sfr1	C57BL_6
Snhg8	2.86e-217	-0.31985	0.034	0.33	5.01e-213	0	Snhg8	C57BL_6
Tmem167	3.2e-217	-0.253911	0.035	0.333	5.59e-213	0	Tmem167	C57BL_6
Ndufb10	1.22e-216	-0.29818	0.024	0.308	2.14e-212	0	Ndufb10	C57BL_6
Slc20a1	1.85e-216	-0.925006	0.011	0.278	3.23e-212	0	Slc20a1	C57BL_6
mt-Atp8	4.15e-216	-0.510461	0.022	0.302	7.25e-212	0	mt-Atp8	C57BL_6
Olfm1	4.59e-216	-1.06452	0.002	0.257	8.03e-212	0	Olfm1	C57BL_6
Pfn1	1.52e-215	1.12801	0.761	0.916	2.66e-211	0	Pfn1	C57BL_6
Llph	1.78e-215	-0.377648	0.023	0.306	3.11e-211	0	Llph	C57BL_6
Ccdc12	2.44e-215	-0.270233	0.032	0.325	4.27e-211	0	Ccdc12	C57BL_6
Eps8	2.55e-215	-1.05316	0.002	0.257	4.46e-211	0	Eps8	C57BL_6
Zfp36l2	7.86e-215	-0.480901	0.187	0.619	1.38e-210	0	Zfp36l2	C57BL_6
Prex1	1.09e-214	-0.254869	0.038	0.337	1.9e-210	0	Prex1	C57BL_6
Fgr	1.52e-214	-0.58538	0.041	0.343	2.66e-210	0	Fgr	C57BL_6
Gadd45a	1.95e-214	2.9265	0.4	0.182	3.41e-210	0	Gadd45a	C57BL_6
Cycs	2.37e-214	-0.360294	0.027	0.312	4.14e-210	0	Cycs	C57BL_6
Gng10	2.66e-214	-0.31101	0.036	0.331	4.65e-210	0	Gng10	C57BL_6
Tmem160	3.05e-214	-0.32185	0.021	0.299	5.33e-210	0	Tmem160	C57BL_6
Park7	4.88e-214	-0.533178	0.012	0.279	8.53e-210	0	Park7	C57BL_6
Cd48	7.37e-214	-0.45418	0.018	0.292	1.29e-209	0	Cd48	C57BL_6
Bmp2k	3.13e-213	-0.897367	0.002	0.254	5.47e-209	0	Bmp2k	C57BL_6
Atf3	2.3e-212	-1.03376	0.037	0.329	4.01e-208	0	Atf3	C57BL_6
Clic4	3.07e-212	-0.48874	0.062	0.384	5.37e-208	0	Clic4	C57BL_6
Sdc3	3.67e-212	-1.06893	0.001	0.252	6.42e-208	0	Sdc3	C57BL_6
Ndufc2	1.02e-211	-0.383105	0.017	0.288	1.78e-207	0	Ndufc2	C57BL_6
Ptbp1	1.1e-211	-0.269322	0.037	0.332	1.92e-207	0	Ptbp1	C57BL_6
Ndufb8	3.34e-211	-0.291083	0.027	0.308	5.83e-207	0	Ndufb8	C57BL_6
Hcst	1.34e-210	-0.368108	0.061	0.38	2.34e-206	0	Hcst	C57BL_6
Nfat5	5.83e-210	-0.454084	0.032	0.318	1.02e-205	0	Nfat5	C57BL_6
Rel	9.86e-210	-0.313382	0.184	0.622	1.72e-205	0	Rel	C57BL_6
Rpn1	2.01e-209	-0.275926	0.034	0.323	3.51e-205	0	Rpn1	C57BL_6
Wasf2	1.32e-208	-0.302946	0.026	0.304	2.31e-204	0	Wasf2	C57BL_6
Lamtor2	1.52e-208	-0.369601	0.017	0.284	2.66e-204	0	Lamtor2	C57BL_6
Cmtm7	1.61e-208	-0.35417	0.03	0.312	2.81e-204	0	Cmtm7	C57BL_6
Il17ra	2.57e-208	-0.77182	0.016	0.281	4.49e-204	0	Il17ra	C57BL_6
Bptf	1.13e-206	-0.344453	0.033	0.318	1.98e-202	0	Bptf	C57BL_6
Eif3i	1.53e-206	-0.38105	0.013	0.274	2.67e-202	0	Eif3i	C57BL_6
Card19	2.38e-206	-0.288355	0.059	0.372	4.16e-202	0	Card19	C57BL_6
Alcam	6.86e-206	-0.450316	0.033	0.316	1.2e-201	0	Alcam	C57BL_6
Tsc22d2	9.44e-206	-0.826952	0.015	0.278	1.65e-201	0	Tsc22d2	C57BL_6
H2-Q7	1.24e-205	-0.467262	0.061	0.375	2.17e-201	0	H2-Q7	C57BL_6
Tyrobp	6.02e-205	-1.07262	0.379	0.762	1.05e-200	0	Tyrobp	C57BL_6
Zfp263	8.06e-205	-0.746698	0.026	0.3	1.41e-200	0	Zfp263	C57BL_6
Fxyd5	3.78e-204	-0.391796	0.307	0.842	6.6e-200	0	Fxyd5	C57BL_6
Mndal	1.21e-203	-0.703808	0.005	0.253	2.12e-199	0	Mndal	C57BL_6
Nisch	1.76e-203	-0.569195	0.021	0.288	3.07e-199	0	Nisch	C57BL_6
Prdx2	2.3e-203	-0.298769	0.022	0.291	4.02e-199	0	Prdx2	C57BL_6
Cdc37	3.69e-203	-0.276925	0.024	0.295	6.46e-199	0	Cdc37	C57BL_6
Lsm4	7.01e-203	-0.353614	0.019	0.283	1.23e-198	0	Lsm4	C57BL_6
Pxn	8.02e-203	-0.388451	0.032	0.311	1.4e-198	0	Pxn	C57BL_6
Mier1	8.57e-203	-0.291596	0.04	0.328	1.5e-198	0	Mier1	C57BL_6
Crlf2	1.5e-202	-0.417792	0.026	0.299	2.63e-198	0	Crlf2	C57BL_6
Efr3a	1.84e-202	-0.324665	0.026	0.298	3.21e-198	0	Efr3a	C57BL_6
Gch1	2.48e-202	-0.564091	0.021	0.288	4.34e-198	0	Gch1	C57BL_6
Mbtd1	6.25e-202	-0.395766	0.024	0.293	1.09e-197	0	Mbtd1	C57BL_6
Cfp	9.8e-202	-0.540201	0.042	0.332	1.71e-197	0	Cfp	C57BL_6
Lats2	3.16e-201	-0.532749	0.012	0.266	5.52e-197	0	Lats2	C57BL_6
Larp1	8.31e-201	-0.389763	0.018	0.278	1.45e-196	0	Larp1	C57BL_6
Ik	1.63e-200	-0.362359	0.024	0.291	2.85e-196	0	Ik	C57BL_6
5031439G07Rik	1.68e-200	-0.555026	0.014	0.269	2.94e-196	0	5031439G07Rik	C57BL_6
Sema4d	2.79e-200	-0.303212	0.066	0.38	4.87e-196	0	Sema4d	C57BL_6
Klhl24	3.54e-200	-0.490588	0.026	0.296	6.19e-196	0	Klhl24	C57BL_6
Aebp2	4.49e-200	-0.424313	0.041	0.328	7.85e-196	0	Aebp2	C57BL_6
Tma7	5.41e-200	0.27764	0.152	0.567	9.45e-196	0	Tma7	C57BL_6
Lrrc25	1.48e-199	-0.872568	0.008	0.254	2.59e-195	0	Lrrc25	C57BL_6
Ap2a2	6.04e-199	-0.485489	0.016	0.273	1.06e-194	0	Ap2a2	C57BL_6
Gabarapl2	1.34e-198	-0.287934	0.029	0.302	2.33e-194	0	Gabarapl2	C57BL_6
Eif1a	4.29e-198	-0.29621	0.031	0.306	7.49e-194	0	Eif1a	C57BL_6
Atp6v1a	7.16e-198	-0.387125	0.033	0.309	1.25e-193	0	Atp6v1a	C57BL_6
Atp2a2	1.43e-197	-0.348469	0.02	0.281	2.5e-193	0	Atp2a2	C57BL_6
Clec4e	1.81e-197	-1.40462	0.128	0.456	3.17e-193	0	Clec4e	C57BL_6
Ankrd17	1.81e-197	-0.287541	0.032	0.306	3.17e-193	0	Ankrd17	C57BL_6
Fbxl5	6.38e-197	-1.03393	0.017	0.272	1.11e-192	0	Fbxl5	C57BL_6
Bax	1.83e-196	-0.505069	0.01	0.257	3.2e-192	0	Bax	C57BL_6
Cdkn1b	3.16e-196	-0.343085	0.037	0.315	5.52e-192	0	Cdkn1b	C57BL_6
Foxn3	4.17e-196	-0.461402	0.025	0.289	7.3e-192	0	Foxn3	C57BL_6
Hdc	4.47e-196	-1.9178	0.105	0.395	7.82e-192	0	Hdc	C57BL_6
Lrrc58	7.72e-196	-0.425477	0.015	0.267	1.35e-191	0	Lrrc58	C57BL_6
Trf	8.67e-196	-0.425332	0.046	0.334	1.52e-191	0	Trf	C57BL_6
Arid1a	9.04e-196	-0.273964	0.04	0.321	1.58e-191	0	Arid1a	C57BL_6
Atf6	1.25e-195	-0.534064	0.01	0.256	2.19e-191	0	Atf6	C57BL_6
Rapgef6	1.83e-195	-0.317283	0.042	0.326	3.21e-191	0	Rapgef6	C57BL_6
Xrn2	3.05e-195	-0.415635	0.014	0.264	5.33e-191	0	Xrn2	C57BL_6
Epn1	3.97e-195	-0.331868	0.022	0.281	6.94e-191	0	Epn1	C57BL_6
Trmt112	1.02e-194	-0.377862	0.016	0.269	1.79e-190	0	Trmt112	C57BL_6
Jun	1.36e-194	-1.52385	0.027	0.288	2.38e-190	0	Jun	C57BL_6
Nipa2	4.51e-194	-0.437897	0.018	0.272	7.88e-190	0	Nipa2	C57BL_6
Laptm4a	4.79e-194	-0.297106	0.025	0.287	8.38e-190	0	Laptm4a	C57BL_6
Tpt1	7.12e-194	-0.590265	0.737	0.969	1.25e-189	0	Tpt1	C57BL_6
Sde2	7.8e-194	-0.307742	0.034	0.306	1.36e-189	0	Sde2	C57BL_6
Uhrf2	7.92e-194	-0.855448	0.02	0.275	1.38e-189	0	Uhrf2	C57BL_6
Eif5b	1.11e-193	-0.431709	0.023	0.281	1.94e-189	0	Eif5b	C57BL_6
Mpc2	2.15e-193	-0.398588	0.015	0.263	3.76e-189	0	Mpc2	C57BL_6
Ankrd12	2.32e-193	-0.663181	0.02	0.276	4.05e-189	0	Ankrd12	C57BL_6
Rplp1	2.93e-193	-0.827727	0.537	0.872	5.12e-189	0	Rplp1	C57BL_6
Ddx24	3.45e-193	-0.407892	0.022	0.28	6.03e-189	0	Ddx24	C57BL_6
Micos10	6.96e-193	0.277648	0.105	0.456	1.22e-188	0	Micos10	C57BL_6
Hprt	7.09e-193	-0.321964	0.018	0.27	1.24e-188	0	Hprt	C57BL_6
Rps27rt	8.25e-193	-0.350951	0.018	0.271	1.44e-188	0	Rps27rt	C57BL_6
Dnaja1	2.47e-192	2.37448	0.606	0.604	4.32e-188	0	Dnaja1	C57BL_6
Fcgr2b	3.32e-192	-0.658583	0.03	0.295	5.81e-188	0	Fcgr2b	C57BL_6
Irak2	4.82e-192	-0.674381	0.018	0.27	8.42e-188	0	Irak2	C57BL_6
Nrd1	1.8e-191	-0.346504	0.027	0.289	3.15e-187	0	Nrd1	C57BL_6
Gtf2h5	2.53e-191	-0.351398	0.022	0.278	4.42e-187	0	Gtf2h5	C57BL_6
Tap1	3.96e-191	-0.498039	0.013	0.257	6.93e-187	0	Tap1	C57BL_6
Ets1	1.07e-190	-1.519	0.021	0.273	1.87e-186	0	Ets1	C57BL_6
Napsa	1.92e-190	-0.477597	0.022	0.278	3.35e-186	0	Napsa	C57BL_6
Ybx3	5.78e-190	-0.385463	0.019	0.269	1.01e-185	0	Ybx3	C57BL_6
Ash1l	1.65e-189	-0.278866	0.032	0.299	2.88e-185	0	Ash1l	C57BL_6
Kif5b	2.21e-189	0.284106	0.104	0.451	3.86e-185	0	Kif5b	C57BL_6
Ranbp1	3.06e-189	-0.319616	0.019	0.27	5.35e-185	0	Ranbp1	C57BL_6
Arl8b	6.31e-189	-0.403665	0.016	0.263	1.1e-184	0	Arl8b	C57BL_6
Arhgap17	9.9e-189	-0.344688	0.026	0.283	1.73e-184	0	Arhgap17	C57BL_6
Napa	3.9e-188	-0.519277	0.017	0.263	6.82e-184	0	Napa	C57BL_6
Irs2	2.02e-187	-0.716039	0.018	0.264	3.53e-183	0	Irs2	C57BL_6
Atp5a1	5.1e-187	0.254053	0.141	0.527	8.91e-183	0	Atp5a1	C57BL_6
Nfam1	6.14e-187	-0.270846	0.067	0.369	1.07e-182	0	Nfam1	C57BL_6
Asah1	1.27e-186	-0.340304	0.024	0.277	2.23e-182	0	Asah1	C57BL_6
Ogfrl1	3.56e-186	-0.857369	0.015	0.256	6.22e-182	0	Ogfrl1	C57BL_6
Crebrf	2.37e-185	-0.56412	0.016	0.258	4.14e-181	0	Crebrf	C57BL_6
Tln1	2.56e-185	0.271525	0.132	0.507	4.47e-181	0	Tln1	C57BL_6
Csf1r	3.26e-185	-0.824523	0.018	0.263	5.7e-181	0	Csf1r	C57BL_6
Ptpn22	3.54e-185	-0.801584	0.021	0.269	6.19e-181	0	Ptpn22	C57BL_6
Gm26532	4.13e-185	-0.656624	0.025	0.277	7.22e-181	0	Gm26532	C57BL_6
S100a10	1.78e-184	-0.46324	0.145	0.512	3.11e-180	0	S100a10	C57BL_6
Pid1	1.89e-184	-0.608461	0.021	0.268	3.31e-180	0	Pid1	C57BL_6
Atp6v0b	1.92e-184	0.302069	0.141	0.523	3.36e-180	0	Atp6v0b	C57BL_6
Snx10	3.1e-184	-0.532884	0.041	0.311	5.41e-180	0	Snx10	C57BL_6
Tuba1b	9.73e-184	-0.411107	0.03	0.286	1.7e-179	0	Tuba1b	C57BL_6
Plaur	1.71e-183	-0.414664	0.095	0.417	2.98e-179	0	Plaur	C57BL_6
Grb2	3.21e-183	0.290141	0.149	0.538	5.62e-179	0	Grb2	C57BL_6
Gls	1.45e-182	0.285994	0.168	0.575	2.54e-178	0	Gls	C57BL_6
Mcemp1	1.03e-181	-0.835835	0.03	0.284	1.8e-177	0	Mcemp1	C57BL_6
Epsti1	1.14e-181	-0.457555	0.02	0.264	2e-177	0	Epsti1	C57BL_6
Arf1	1.49e-181	0.373057	0.162	0.566	2.61e-177	0	Arf1	C57BL_6
Xist	2.58e-181	-0.457042	0.234	0.667	4.5e-177	0	Xist	C57BL_6
Scp2	8.19e-181	0.372372	0.094	0.421	1.43e-176	0	Scp2	C57BL_6
Capza1	1.29e-180	0.376521	0.128	0.491	2.26e-176	0	Capza1	C57BL_6
Baz2b	5.83e-180	-0.296045	0.036	0.296	1.02e-175	0	Baz2b	C57BL_6
Adam10	1.6e-179	-0.276007	0.028	0.279	2.8e-175	0	Adam10	C57BL_6
Hspd1	3.84e-179	-0.270132	0.023	0.268	6.72e-175	0	Hspd1	C57BL_6
Saraf	4.67e-178	-0.264418	0.042	0.307	8.16e-174	0	Saraf	C57BL_6
Pebp1	1.09e-177	-0.262062	0.017	0.253	1.9e-173	0	Pebp1	C57BL_6
Glrx	1.29e-177	-0.449161	0.025	0.271	2.26e-173	0	Glrx	C57BL_6
Rab32	1.31e-177	-0.684766	0.016	0.25	2.29e-173	0	Rab32	C57BL_6
Limd1	4.2e-177	-0.279006	0.017	0.253	7.34e-173	0	Limd1	C57BL_6
Plec	6.37e-177	-0.311586	0.024	0.268	1.11e-172	0	Plec	C57BL_6
Nsd3	6.63e-177	0.271279	0.121	0.471	1.16e-172	0	Nsd3	C57BL_6
Capg	9.92e-177	-0.314544	0.038	0.298	1.73e-172	0	Capg	C57BL_6
Wipf1	1.48e-176	0.268678	0.112	0.452	2.59e-172	0	Wipf1	C57BL_6
Pbxip1	1.61e-176	-0.304512	0.041	0.304	2.81e-172	0	Pbxip1	C57BL_6
Rock1	2.61e-176	0.390859	0.157	0.546	4.57e-172	0	Rock1	C57BL_6
Scaf11	4.14e-176	-0.285587	0.022	0.263	7.23e-172	0	Scaf11	C57BL_6
Ywhab	7.22e-176	0.314716	0.136	0.503	1.26e-171	0	Ywhab	C57BL_6
Snrnp70	1.15e-175	0.352381	0.109	0.444	2.02e-171	0	Snrnp70	C57BL_6
Tiam1	1.3e-175	-0.395218	0.017	0.251	2.27e-171	0	Tiam1	C57BL_6
Rwdd1	1.62e-175	-0.281548	0.019	0.256	2.83e-171	0	Rwdd1	C57BL_6
Nup98	4.74e-175	0.259079	0.157	0.543	8.29e-171	0	Nup98	C57BL_6
Pdlim5	1.05e-174	-0.391854	0.018	0.251	1.83e-170	0	Pdlim5	C57BL_6
Sidt2	3.7e-174	-0.311751	0.031	0.278	6.48e-170	0	Sidt2	C57BL_6
Tmed2	5.1e-174	0.394282	0.141	0.512	8.91e-170	0	Tmed2	C57BL_6
Sf3b6	1.79e-172	0.344374	0.097	0.417	3.13e-168	0	Sf3b6	C57BL_6
Selenow	2.58e-171	0.276704	0.102	0.425	4.51e-167	0	Selenow	C57BL_6
Atf7ip	4.24e-171	-0.554499	0.025	0.263	7.41e-167	0	Atf7ip	C57BL_6
Ctnnb1	8.16e-171	0.334028	0.114	0.449	1.43e-166	0	Ctnnb1	C57BL_6
Gm26740	1.84e-170	-0.781889	0.023	0.257	3.21e-166	0	Gm26740	C57BL_6
Ncf4	4.03e-170	-0.280927	0.043	0.3	7.05e-166	0	Ncf4	C57BL_6
Top1	4.9e-170	0.366434	0.159	0.542	8.56e-166	0	Top1	C57BL_6
Ppp6r3	7.37e-170	-0.252967	0.027	0.266	1.29e-165	0	Ppp6r3	C57BL_6
Selenot	8.71e-170	0.281567	0.104	0.427	1.52e-165	0	Selenot	C57BL_6
Jpt1	1.01e-169	0.336722	0.107	0.434	1.76e-165	0	Jpt1	C57BL_6
Ahcyl2	1.19e-169	-0.369652	0.022	0.255	2.08e-165	0	Ahcyl2	C57BL_6
Atp5g3	5.31e-169	0.313024	0.1	0.42	9.29e-165	0	Atp5g3	C57BL_6
Ywhah	6.35e-169	0.305291	0.087	0.391	1.11e-164	0	Ywhah	C57BL_6
mt-Cytb	9.47e-169	-0.719005	0.36	0.761	1.66e-164	0	mt-Cytb	C57BL_6
Lmo4	2.43e-168	-0.464508	0.046	0.304	4.24e-164	0	Lmo4	C57BL_6
Fnip1	2.6e-168	-0.266674	0.036	0.282	4.55e-164	0	Fnip1	C57BL_6
Hexb	1.27e-167	-0.361215	0.024	0.257	2.22e-163	0	Hexb	C57BL_6
Ago2	4.29e-166	0.26378	0.136	0.488	7.5e-162	0	Ago2	C57BL_6
Atp6v1e1	1.05e-165	0.29212	0.105	0.423	1.83e-161	0	Atp6v1e1	C57BL_6
Bzw1	5.78e-165	0.431583	0.129	0.476	1.01e-160	0	Bzw1	C57BL_6
Ptma	6.43e-165	1.12755	0.721	0.754	1.12e-160	0	Ptma	C57BL_6
Prkar1a	6.64e-165	0.418038	0.168	0.557	1.16e-160	0	Prkar1a	C57BL_6
Cast	1.03e-164	0.308074	0.105	0.424	1.8e-160	0	Cast	C57BL_6
Rplp2	1.81e-164	-0.572119	0.441	0.847	3.17e-160	0	Rplp2	C57BL_6
Cxcr4	7.27e-164	-0.326695	0.255	0.677	1.27e-159	0	Cxcr4	C57BL_6
Ppm1a	1.2e-163	-0.253103	0.024	0.253	2.1e-159	0	Ppm1a	C57BL_6
Cyp4f18	2.93e-163	2.25678	0.461	0.308	5.12e-159	0	Cyp4f18	C57BL_6
mt-Nd1	5.38e-163	-0.586685	0.291	0.704	9.4e-159	0	mt-Nd1	C57BL_6
Lyst	6.63e-163	-0.365553	0.077	0.36	1.16e-158	0	Lyst	C57BL_6
Clint1	1.14e-162	0.281701	0.098	0.408	1.99e-158	0	Clint1	C57BL_6
Plac8	1.18e-162	1.90042	0.441	0.25	2.06e-158	0	Plac8	C57BL_6
Tcf25	6.66e-161	0.386733	0.091	0.391	1.16e-156	0	Tcf25	C57BL_6
Hilpda	6.9e-161	-0.712051	0.038	0.277	1.21e-156	0	Hilpda	C57BL_6
Tmbim6	1.32e-160	0.388342	0.228	0.683	2.31e-156	0	Tmbim6	C57BL_6
Riok3	1.54e-160	0.276355	0.094	0.395	2.69e-156	0	Riok3	C57BL_6
Ccrl2	3.62e-160	-1.27201	0.109	0.392	6.32e-156	0	Ccrl2	C57BL_6
Hnrnpc	2e-159	0.427219	0.154	0.521	3.49e-155	0	Hnrnpc	C57BL_6
Syncrip	3.51e-159	0.308824	0.087	0.38	6.14e-155	0	Syncrip	C57BL_6
Cdc42ep3	2.45e-158	-0.918651	0.028	0.255	4.28e-154	0	Cdc42ep3	C57BL_6
Junb	4.4e-158	1.14217	0.841	0.962	7.69e-154	0	Junb	C57BL_6
Pnisr	6.03e-158	-0.278598	0.028	0.256	1.05e-153	0	Pnisr	C57BL_6
Sec11c	6.57e-158	0.340045	0.096	0.398	1.15e-153	0	Sec11c	C57BL_6
H13	7.67e-158	0.292876	0.082	0.369	1.34e-153	0	H13	C57BL_6
Rbx1	1.2e-157	0.364725	0.093	0.39	2.1e-153	0	Rbx1	C57BL_6
Wdr26	1.73e-157	0.46033	0.143	0.495	3.03e-153	0	Wdr26	C57BL_6
Sod1	1.81e-157	0.279818	0.135	0.477	3.17e-153	0	Sod1	C57BL_6
Cmpk1	1.88e-157	0.349687	0.086	0.375	3.29e-153	0	Cmpk1	C57BL_6
Ywhae	1.14e-156	0.381771	0.149	0.508	1.99e-152	0	Ywhae	C57BL_6
Atp6ap1	7.18e-156	0.311196	0.096	0.394	1.26e-151	0	Atp6ap1	C57BL_6
Spop	3.88e-155	0.290077	0.075	0.35	6.78e-151	0	Spop	C57BL_6
Stx11	3.78e-153	-0.294341	0.041	0.276	6.61e-149	0	Stx11	C57BL_6
Hnrnpd	5.25e-153	0.301229	0.073	0.345	9.17e-149	0	Hnrnpd	C57BL_6
Sdf4	5.33e-153	0.325153	0.073	0.345	9.32e-149	0	Sdf4	C57BL_6
Ywhaz	9.08e-153	1.4394	0.651	0.83	1.59e-148	0	Ywhaz	C57BL_6
Ube2s	1.17e-151	0.33823	0.084	0.366	2.05e-147	0	Ube2s	C57BL_6
Rab2a	3.35e-151	0.463094	0.103	0.405	5.86e-147	0	Rab2a	C57BL_6
Tor1aip1	2.17e-150	0.336734	0.091	0.379	3.79e-146	0	Tor1aip1	C57BL_6
Usp7	2.24e-150	0.302395	0.064	0.322	3.91e-146	0	Usp7	C57BL_6
Hnrnpab	3.9e-150	0.499038	0.138	0.477	6.81e-146	0	Hnrnpab	C57BL_6
Eif4a1	4.06e-150	0.255441	0.22	0.649	7.09e-146	0	Eif4a1	C57BL_6
Eif5a	1.14e-149	0.310169	0.181	0.564	2e-145	0	Eif5a	C57BL_6
Tm6sf1	1.44e-149	0.252245	0.103	0.402	2.53e-145	0	Tm6sf1	C57BL_6
Ndufb3	2.46e-149	0.284208	0.061	0.316	4.3e-145	0	Ndufb3	C57BL_6
Atp6v0d1	4.57e-149	0.372637	0.108	0.411	7.98e-145	0	Atp6v0d1	C57BL_6
Capza2	7.37e-149	0.294435	0.207	0.62	1.29e-144	0	Capza2	C57BL_6
Tmem59	2.96e-148	0.385428	0.081	0.355	5.18e-144	0	Tmem59	C57BL_6
S100a11	7.84e-148	-0.559513	0.353	0.789	1.37e-143	0	S100a11	C57BL_6
Sik1	6.12e-147	0.256439	0.122	0.435	1.07e-142	0	Sik1	C57BL_6
Zfp91	2.29e-146	0.306757	0.057	0.303	4e-142	0	Zfp91	C57BL_6
Ccnt1	6.41e-146	0.263246	0.092	0.373	1.12e-141	0	Ccnt1	C57BL_6
Bcl10	4.04e-145	0.250965	0.078	0.345	7.06e-141	0	Bcl10	C57BL_6
Hcls1	8.25e-145	0.499655	0.154	0.501	1.44e-140	0	Hcls1	C57BL_6
Arpc2	1.16e-144	1.28598	0.663	0.847	2.03e-140	0	Arpc2	C57BL_6
Sbno1	1.53e-144	0.280192	0.125	0.439	2.68e-140	0	Sbno1	C57BL_6
Dnaja2	2.22e-144	0.293715	0.065	0.318	3.88e-140	0	Dnaja2	C57BL_6
Hnrnpm	5.8e-144	0.60623	0.157	0.508	1.01e-139	0	Hnrnpm	C57BL_6
Srsf7	5.77e-143	0.428295	0.107	0.401	1.01e-138	0	Srsf7	C57BL_6
Rsrc2	1.82e-142	0.471339	0.132	0.453	3.19e-138	0	Rsrc2	C57BL_6
Cops9	2.37e-142	0.471643	0.1	0.386	4.14e-138	0	Cops9	C57BL_6
Nab1	2.85e-142	0.406029	0.135	0.458	4.98e-138	0	Nab1	C57BL_6
Itgb1	6.64e-142	0.418595	0.133	0.454	1.16e-137	0	Itgb1	C57BL_6
Ap2s1	1.05e-141	0.304202	0.056	0.295	1.84e-137	0	Ap2s1	C57BL_6
Srsf6	1.1e-141	0.39285	0.088	0.361	1.92e-137	0	Srsf6	C57BL_6
Themis2	1.41e-141	-0.440672	0.05	0.281	2.46e-137	0	Themis2	C57BL_6
Atp6v1f	2.69e-141	0.540025	0.151	0.492	4.71e-137	0	Atp6v1f	C57BL_6
Wsb1	4.4e-141	0.409685	0.136	0.458	7.69e-137	0	Wsb1	C57BL_6
Hnrnpk	7.9e-141	0.388695	0.241	0.691	1.38e-136	0	Hnrnpk	C57BL_6
Ube2n	8.36e-141	0.328402	0.072	0.327	1.46e-136	0	Ube2n	C57BL_6
Spcs3	6.21e-140	0.260914	0.044	0.27	1.09e-135	0	Spcs3	C57BL_6
Tmed5	6.55e-140	0.459326	0.161	0.51	1.15e-135	0	Tmed5	C57BL_6
Csnk2b	8.17e-140	0.287203	0.053	0.289	1.43e-135	0	Csnk2b	C57BL_6
Copa	1.4e-139	0.276513	0.06	0.302	2.44e-135	0	Copa	C57BL_6
Bag1	5.98e-139	0.376694	0.072	0.325	1.05e-134	0	Bag1	C57BL_6
Gnb1	9.68e-139	0.534784	0.205	0.607	1.69e-134	0	Gnb1	C57BL_6
Snx3	3.42e-138	0.453444	0.097	0.375	5.97e-134	0	Snx3	C57BL_6
Golph3	7.85e-138	0.455427	0.096	0.374	1.37e-133	0	Golph3	C57BL_6
2900097C17Rik	1.35e-137	0.332773	0.071	0.322	2.36e-133	0	2900097C17Rik	C57BL_6
Laptm5	1.41e-137	1.01778	0.702	0.902	2.47e-133	0	Laptm5	C57BL_6
Spcs1	1.62e-137	0.25719	0.057	0.293	2.84e-133	0	Spcs1	C57BL_6
Ighm	4.02e-137	-0.553182	0.037	0.25	7.04e-133	0	Ighm	C57BL_6
Usf2	5.07e-137	0.370128	0.073	0.325	8.87e-133	0	Usf2	C57BL_6
Oga	6.02e-137	0.255821	0.081	0.341	1.05e-132	0	Oga	C57BL_6
Aff1	8.2e-137	0.400871	0.094	0.368	1.43e-132	0	Aff1	C57BL_6
Gnb2	2.25e-136	0.502765	0.205	0.601	3.93e-132	0	Gnb2	C57BL_6
Tbl1xr1	2.55e-136	0.281551	0.076	0.33	4.46e-132	0	Tbl1xr1	C57BL_6
Ptbp3	2.86e-136	0.399128	0.263	0.727	5e-132	0	Ptbp3	C57BL_6
Lcp2	5.26e-136	0.27275	0.124	0.426	9.2e-132	0	Lcp2	C57BL_6
Cox6a1	6.42e-136	0.584449	0.163	0.51	1.12e-131	0	Cox6a1	C57BL_6
Ube2d2a	6.73e-136	0.566324	0.168	0.52	1.18e-131	0	Ube2d2a	C57BL_6
Gpi1	6.78e-136	0.589637	0.137	0.456	1.19e-131	0	Gpi1	C57BL_6
Ppig	2.1e-135	0.391366	0.089	0.355	3.68e-131	0	Ppig	C57BL_6
Pirb	2.28e-135	0.298078	0.107	0.391	3.98e-131	0	Pirb	C57BL_6
Trir	2.83e-135	0.563242	0.117	0.413	4.95e-131	0	Trir	C57BL_6
Tmsb4x	2.89e-135	0.347328	0.998	0.991	5.05e-131	0	Tmsb4x	C57BL_6
Cdc42se2	5.27e-135	0.278815	0.055	0.286	9.21e-131	0	Cdc42se2	C57BL_6
Ube2h	5.75e-135	0.297338	0.07	0.317	1.01e-130	0	Ube2h	C57BL_6
Rbms1	5.92e-135	0.298615	0.241	0.667	1.04e-130	0	Rbms1	C57BL_6
Myl12a	1.11e-134	0.511576	0.192	0.57	1.94e-130	0	Myl12a	C57BL_6
Rab11b	7.62e-134	0.387818	0.086	0.346	1.33e-129	0	Rab11b	C57BL_6
Rsrp1	8.16e-134	0.417643	0.156	0.488	1.43e-129	0	Rsrp1	C57BL_6
Cnot1	9.63e-134	0.256551	0.059	0.293	1.68e-129	0	Cnot1	C57BL_6
Dync1h1	1.11e-133	0.4625	0.07	0.315	1.93e-129	0	Dync1h1	C57BL_6
Ogt	2.79e-133	0.333627	0.121	0.416	4.88e-129	0	Ogt	C57BL_6
Dennd5a	6.63e-133	0.389156	0.09	0.354	1.16e-128	0	Dennd5a	C57BL_6
Cdc42se1	7.8e-133	0.315466	0.077	0.327	1.36e-128	0	Cdc42se1	C57BL_6
Kctd12	4.42e-132	1.83729	0.613	0.689	7.72e-128	0	Kctd12	C57BL_6
Morf4l2	1.11e-131	0.388692	0.088	0.348	1.95e-127	0	Morf4l2	C57BL_6
Eif4h	2.64e-131	0.510218	0.084	0.34	4.61e-127	0	Eif4h	C57BL_6
Elavl1	1.01e-130	0.361911	0.07	0.311	1.76e-126	0	Elavl1	C57BL_6
Aff4	1.33e-130	0.433056	0.124	0.421	2.33e-126	0	Aff4	C57BL_6
Pdcd6ip	1.41e-130	0.596665	0.13	0.432	2.47e-126	0	Pdcd6ip	C57BL_6
Ppp2r5c	2.43e-130	0.509067	0.106	0.384	4.25e-126	0	Ppp2r5c	C57BL_6
Dync1i2	2.94e-130	0.403208	0.082	0.334	5.13e-126	0	Dync1i2	C57BL_6
Cox16	4.72e-130	0.255624	0.048	0.267	8.26e-126	0	Cox16	C57BL_6
Ccr1	4.87e-130	-0.683301	0.172	0.462	8.51e-126	0	Ccr1	C57BL_6
mt-Atp6	6.17e-130	-0.792413	0.603	0.822	1.08e-125	0	mt-Atp6	C57BL_6
Surf4	7.59e-130	0.419235	0.082	0.333	1.33e-125	0	Surf4	C57BL_6
Adipor1	2.53e-129	0.320301	0.151	0.47	4.43e-125	0	Adipor1	C57BL_6
Zfp207	3.39e-129	0.372039	0.074	0.318	5.93e-125	0	Zfp207	C57BL_6
Tardbp	4.61e-129	0.2958	0.065	0.299	8.07e-125	0	Tardbp	C57BL_6
Rab5if	7.35e-129	0.44668	0.085	0.339	1.29e-124	0	Rab5if	C57BL_6
Lgals3	1.13e-128	-0.258933	0.152	0.458	1.97e-124	0	Lgals3	C57BL_6
Trip12	1.23e-128	0.500986	0.093	0.356	2.16e-124	0	Trip12	C57BL_6
Dusp1	2.27e-128	1.05753	0.788	0.891	3.96e-124	0	Dusp1	C57BL_6
Birc3	8.62e-128	0.342399	0.177	0.52	1.51e-123	0	Birc3	C57BL_6
Khdrbs1	1.63e-127	0.657085	0.139	0.448	2.86e-123	0	Khdrbs1	C57BL_6
Etv3	3.72e-127	-0.259915	0.092	0.344	6.51e-123	0	Etv3	C57BL_6
Usp25	4.93e-127	0.477827	0.111	0.388	8.61e-123	0	Usp25	C57BL_6
Ctdsp2	8.7e-127	0.256632	0.053	0.272	1.52e-122	0	Ctdsp2	C57BL_6
AI662270	1.16e-126	0.431536	0.08	0.327	2.03e-122	0	AI662270	C57BL_6
Pafah1b1	6.75e-126	0.648925	0.186	0.545	1.18e-121	0	Pafah1b1	C57BL_6
Degs1	1.03e-125	0.516182	0.093	0.351	1.8e-121	0	Degs1	C57BL_6
Ogdh	1.23e-125	0.365376	0.06	0.284	2.16e-121	0	Ogdh	C57BL_6
Wapl	1.24e-125	0.464012	0.092	0.35	2.17e-121	0	Wapl	C57BL_6
Ostf1	2.3e-125	0.538527	0.219	0.614	4.02e-121	0	Ostf1	C57BL_6
Ier3ip1	2.73e-125	0.535821	0.115	0.395	4.78e-121	0	Ier3ip1	C57BL_6
Rbm8a	9.05e-125	0.35048	0.056	0.276	1.58e-120	0	Rbm8a	C57BL_6
Ppp1r15b	9.34e-125	0.384137	0.066	0.296	1.63e-120	0	Ppp1r15b	C57BL_6
Azin1	1.61e-124	0.536866	0.139	0.442	2.82e-120	0	Azin1	C57BL_6
Ifngr2	2.42e-124	0.301002	0.069	0.3	4.24e-120	0	Ifngr2	C57BL_6
Myadm	2.66e-124	0.38914	0.162	0.487	4.65e-120	0	Myadm	C57BL_6
Akirin1	9.16e-124	0.284381	0.054	0.271	1.6e-119	0	Akirin1	C57BL_6
Stag2	1.19e-123	0.445068	0.087	0.337	2.08e-119	0	Stag2	C57BL_6
Lasp1	3.02e-123	0.406603	0.093	0.347	5.28e-119	0	Lasp1	C57BL_6
Ppp2r5a	5.57e-123	0.62701	0.138	0.44	9.74e-119	0	Ppp2r5a	C57BL_6
Fermt3	1.4e-122	0.568271	0.092	0.346	2.44e-118	0	Fermt3	C57BL_6
Olr1	1.86e-122	2.13683	0.337	0.179	3.25e-118	0	Olr1	C57BL_6
Tab2	3.85e-122	0.578538	0.132	0.426	6.73e-118	0	Tab2	C57BL_6
Chic2	4.86e-122	0.375666	0.068	0.296	8.5e-118	0	Chic2	C57BL_6
Wac	7.06e-122	0.578017	0.141	0.441	1.23e-117	0	Wac	C57BL_6
Hnrnph1	1.46e-121	0.55123	0.178	0.517	2.56e-117	0	Hnrnph1	C57BL_6
Arhgap15	2.22e-121	0.423886	0.106	0.371	3.88e-117	0	Arhgap15	C57BL_6
Notch2	2.42e-121	0.412966	0.102	0.363	4.24e-117	0	Notch2	C57BL_6
Sarnp	2.68e-121	0.363204	0.061	0.28	4.68e-117	0	Sarnp	C57BL_6
Arhgap30	2.69e-121	0.542719	0.125	0.409	4.7e-117	0	Arhgap30	C57BL_6
Slbp	2.68e-120	0.280988	0.074	0.305	4.68e-116	0	Slbp	C57BL_6
Anxa11	5.46e-120	0.30881	0.078	0.314	9.54e-116	0	Anxa11	C57BL_6
Chd2	1.77e-119	0.334112	0.081	0.318	3.09e-115	0	Chd2	C57BL_6
Adipor2	3.56e-119	0.329378	0.061	0.28	6.23e-115	0	Adipor2	C57BL_6
Rela	7.55e-119	0.574177	0.112	0.381	1.32e-114	0	Rela	C57BL_6
H2-D1	7.97e-119	-0.323316	0.423	0.906	1.39e-114	0	H2-D1	C57BL_6
Vdac2	1.75e-118	0.539771	0.082	0.32	3.06e-114	0	Vdac2	C57BL_6
Fam117b	3.34e-118	0.326324	0.049	0.254	5.84e-114	0	Fam117b	C57BL_6
Aplp2	3.77e-118	0.57748	0.107	0.371	6.6e-114	0	Aplp2	C57BL_6
Elmo1	4.68e-118	0.295975	0.07	0.296	8.17e-114	0	Elmo1	C57BL_6
Tprgl	5.28e-118	0.283204	0.067	0.29	9.22e-114	0	Tprgl	C57BL_6
2021-09-09	6.69e-118	0.591132	0.112	0.379	1.17e-113	0	2021-09-09	C57BL_6
Ppp2r1a	8.66e-118	0.357928	0.059	0.273	1.51e-113	0	Ppp2r1a	C57BL_6
Eif2s3x	8.79e-118	0.563622	0.089	0.332	1.54e-113	0	Eif2s3x	C57BL_6
Arl5b	1.55e-117	0.394312	0.116	0.385	2.7e-113	0	Arl5b	C57BL_6
Cers2	1.23e-116	0.480866	0.077	0.307	2.15e-112	0	Cers2	C57BL_6
Sec61a1	1.33e-116	0.492515	0.079	0.312	2.32e-112	0	Sec61a1	C57BL_6
Hnrnpu	2.7e-116	0.686344	0.198	0.557	4.73e-112	0	Hnrnpu	C57BL_6
Rnf19b	4.29e-116	0.324661	0.122	0.394	7.5e-112	0	Rnf19b	C57BL_6
Edem1	1.08e-115	0.507178	0.096	0.344	1.89e-111	0	Edem1	C57BL_6
Celf1	1.61e-115	0.521105	0.094	0.34	2.81e-111	0	Celf1	C57BL_6
Zfand6	2.58e-115	0.41183	0.062	0.276	4.51e-111	0	Zfand6	C57BL_6
Taok1	4.9e-115	0.512695	0.093	0.336	8.57e-111	0	Taok1	C57BL_6
Chd7	9.53e-115	0.415955	0.172	0.49	1.67e-110	0	Chd7	C57BL_6
Cisd2	1.28e-114	0.431583	0.079	0.309	2.24e-110	0	Cisd2	C57BL_6
Gpbp1	3.77e-114	0.651237	0.151	0.453	6.6e-110	0	Gpbp1	C57BL_6
Psmd2	4.08e-114	0.383894	0.056	0.262	7.13e-110	0	Psmd2	C57BL_6
Mapk1ip1l	1.1e-113	0.347196	0.058	0.265	1.92e-109	0	Mapk1ip1l	C57BL_6
Snap23	2.2e-113	0.327459	0.136	0.416	3.84e-109	0	Snap23	C57BL_6
Usp16	6.29e-113	0.273554	0.056	0.261	1.1e-108	0	Usp16	C57BL_6
Grina	8.65e-113	-0.369671	0.171	0.451	1.51e-108	0	Grina	C57BL_6
Arfgef1	1.4e-112	0.398759	0.08	0.307	2.44e-108	0	Arfgef1	C57BL_6
Tapbp	2.13e-112	0.687919	0.195	0.544	3.73e-108	0	Tapbp	C57BL_6
Snrpd3	2.39e-112	0.421072	0.072	0.292	4.19e-108	0	Snrpd3	C57BL_6
S100a6	2.58e-112	-0.503222	0.475	0.835	4.5e-108	0	S100a6	C57BL_6
Snrpc	2.59e-112	0.265265	0.051	0.25	4.53e-108	0	Snrpc	C57BL_6
Csnk1a1	3.04e-112	0.688061	0.198	0.55	5.32e-108	0	Csnk1a1	C57BL_6
Gng2	1.23e-111	0.519492	0.093	0.332	2.15e-107	0	Gng2	C57BL_6
U2af2	2.25e-111	0.34665	0.059	0.265	3.94e-107	0	U2af2	C57BL_6
Acly	4.11e-111	0.386599	0.057	0.261	7.19e-107	0	Acly	C57BL_6
Susd6	4.32e-111	0.55929	0.121	0.388	7.55e-107	0	Susd6	C57BL_6
Sar1a	5.53e-111	0.608628	0.109	0.364	9.67e-107	0	Sar1a	C57BL_6
4932438A13Rik	9.77e-111	0.422763	0.087	0.319	1.71e-106	0	4932438A13Rik	C57BL_6
Taok3	1.18e-110	0.521222	0.089	0.324	2.06e-106	0	Taok3	C57BL_6
Srsf1	1.27e-110	0.331657	0.058	0.263	2.22e-106	0	Srsf1	C57BL_6
Zyx	1.34e-110	0.449408	0.207	0.561	2.35e-106	0	Zyx	C57BL_6
Hnrnpdl	1.42e-110	0.60618	0.106	0.356	2.48e-106	0	Hnrnpdl	C57BL_6
Eif4ebp2	1.53e-110	0.581929	0.095	0.335	2.67e-106	0	Eif4ebp2	C57BL_6
Fli1	3.98e-110	0.580441	0.113	0.371	6.95e-106	0	Fli1	C57BL_6
Cltc	6.4e-110	0.622283	0.21	0.569	1.12e-105	0	Cltc	C57BL_6
Magoh	6.88e-110	0.289607	0.059	0.262	1.2e-105	0	Magoh	C57BL_6
Wdr1	2.93e-109	0.705899	0.177	0.501	5.12e-105	0	Wdr1	C57BL_6
Aamp	1.19e-108	0.543586	0.076	0.294	2.09e-104	0	Aamp	C57BL_6
Ddx17	2.42e-108	0.731318	0.155	0.453	4.23e-104	0	Ddx17	C57BL_6
Ppp4r2	3.27e-108	0.574639	0.094	0.33	5.71e-104	0	Ppp4r2	C57BL_6
Fam32a	4.21e-108	0.274756	0.081	0.303	7.36e-104	0	Fam32a	C57BL_6
Ctbp1	5.5e-107	0.499269	0.066	0.273	9.62e-103	0	Ctbp1	C57BL_6
BC031181	1.54e-106	0.374052	0.072	0.283	2.7e-102	0	BC031181	C57BL_6
Nfkbiz	4.82e-106	-0.320919	0.306	0.664	8.42e-102	0	Nfkbiz	C57BL_6
Supt5	2.14e-105	0.394101	0.059	0.258	3.75e-101	0	Supt5	C57BL_6
R3hdm4	7.27e-105	0.331515	0.063	0.264	1.27e-100	0	R3hdm4	C57BL_6
Rbbp4	1.15e-104	0.375457	0.059	0.256	2.01e-100	0	Rbbp4	C57BL_6
Prkcd	1.59e-104	0.566365	0.167	0.469	2.79e-100	0	Prkcd	C57BL_6
Becn1	2.78e-104	0.459613	0.065	0.267	4.86e-100	0	Becn1	C57BL_6
Rhoa	5.43e-104	0.378136	0.295	0.75	9.5e-100	0	Rhoa	C57BL_6
Oip5os1	5.64e-104	0.396282	0.069	0.275	9.86e-100	0	Oip5os1	C57BL_6
Add3	7.79e-104	0.451184	0.082	0.299	1.36e-99	0	Add3	C57BL_6
Fth1	1.68e-103	-0.898684	0.691	0.974	2.93e-99	0	Fth1	C57BL_6
Gnai3	3.06e-103	0.617044	0.133	0.4	5.36e-99	0	Gnai3	C57BL_6
Gltp	3.78e-103	0.617403	0.106	0.346	6.61e-99	0	Gltp	C57BL_6
Pcbp1	1.32e-102	0.658356	0.215	0.569	2.31e-98	0	Pcbp1	C57BL_6
Crlf3	1.84e-101	0.334808	0.077	0.286	3.22e-97	0	Crlf3	C57BL_6
Smarca5	2.65e-101	0.734622	0.16	0.452	4.63e-97	0	Smarca5	C57BL_6
Tra2b	2.43e-100	0.769989	0.186	0.506	4.25e-96	0	Tra2b	C57BL_6
Fbxo11	6.45e-100	0.500534	0.094	0.319	1.13e-95	0	Fbxo11	C57BL_6
Chd1	7.68e-100	0.430351	0.06	0.251	1.34e-95	0	Chd1	C57BL_6
1810037I17Rik	1.55e-99	0.707846	0.17	0.471	2.71e-95	0	1810037I17Rik	C57BL_6
Rlim	3.25e-99	0.498697	0.084	0.297	5.68e-95	0	Rlim	C57BL_6
Gpr65	5.6e-99	0.375735	0.103	0.333	9.79e-95	0	Gpr65	C57BL_6
Rell1	7.99e-99	0.335282	0.063	0.256	1.4e-94	0	Rell1	C57BL_6
Polr2k	1.16e-98	0.556341	0.074	0.277	2.03e-94	0	Polr2k	C57BL_6
Mob4	7.18e-98	0.471773	0.08	0.289	1.25e-93	0	Mob4	C57BL_6
Arhgef6	9.33e-98	0.526084	0.072	0.272	1.63e-93	0	Arhgef6	C57BL_6
Ube2j1	4.17e-97	0.527287	0.085	0.297	7.28e-93	0	Ube2j1	C57BL_6
Scamp2	6.16e-97	0.500165	0.067	0.262	1.08e-92	0	Scamp2	C57BL_6
Slpi	1.48e-96	-1.07135	0.091	0.283	2.59e-92	0	Slpi	C57BL_6
Rnh1	1.99e-96	0.493805	0.079	0.284	3.47e-92	0	Rnh1	C57BL_6
Nfkbie	5.03e-96	0.404357	0.156	0.429	8.8e-92	0	Nfkbie	C57BL_6
Il10rb	9.62e-96	0.531116	0.127	0.376	1.68e-91	0	Il10rb	C57BL_6
Dctn4	1.33e-95	0.45611	0.066	0.259	2.32e-91	0	Dctn4	C57BL_6
Ctsh	1.42e-95	0.305111	0.11	0.342	2.49e-91	0	Ctsh	C57BL_6
Anxa6	7.5e-95	0.642113	0.114	0.351	1.31e-90	0	Anxa6	C57BL_6
Antxr2	1.32e-94	0.387983	0.091	0.305	2.3e-90	0	Antxr2	C57BL_6
Ppp2ca	4.11e-94	0.697204	0.234	0.597	7.19e-90	0	Ppp2ca	C57BL_6
Ybx1	1.28e-93	0.443771	0.239	0.606	2.23e-89	0	Ybx1	C57BL_6
AB124611	1.8e-93	0.383566	0.091	0.303	3.15e-89	0	AB124611	C57BL_6
Atxn7l3b	2.05e-93	0.436957	0.069	0.262	3.58e-89	0	Atxn7l3b	C57BL_6
Fcho2	6.64e-93	0.477736	0.066	0.255	1.16e-88	0	Fcho2	C57BL_6
Prkx	1.71e-92	0.545356	0.073	0.267	2.99e-88	0	Prkx	C57BL_6
Anp32a	4.26e-92	0.80434	0.14	0.398	7.45e-88	0	Anp32a	C57BL_6
Sltm	6.39e-91	0.546772	0.075	0.269	1.12e-86	0	Sltm	C57BL_6
Ezr	7.8e-91	0.668342	0.216	0.548	1.36e-86	0	Ezr	C57BL_6
Prdx6	1.51e-90	0.623208	0.188	0.488	2.63e-86	0	Prdx6	C57BL_6
Serp1	3.24e-90	0.629767	0.25	0.625	5.67e-86	0	Serp1	C57BL_6
Vegfa	6.05e-90	2.11329	0.391	0.29	1.06e-85	0	Vegfa	C57BL_6
Tsc22d3	1.74e-89	0.494738	0.126	0.364	3.03e-85	0	Tsc22d3	C57BL_6
Slc7a11	1.93e-89	-0.720061	0.165	0.386	3.37e-85	0	Slc7a11	C57BL_6
Dennd1b	4.04e-89	0.644275	0.11	0.333	7.06e-85	0	Dennd1b	C57BL_6
Csde1	3.01e-88	0.703973	0.263	0.656	5.27e-84	0	Csde1	C57BL_6
Csk	1.25e-87	0.677006	0.096	0.304	2.18e-83	0	Csk	C57BL_6
Arl4c	3.24e-87	2.16742	0.461	0.435	5.66e-83	0	Arl4c	C57BL_6
Aftph	3.53e-87	0.532078	0.07	0.254	6.18e-83	0	Aftph	C57BL_6
Actn4	6.68e-87	0.675742	0.099	0.31	1.17e-82	0	Actn4	C57BL_6
Tmem30a	8.44e-87	0.815727	0.168	0.446	1.48e-82	0	Tmem30a	C57BL_6
Sat1	1.16e-86	0.536442	0.243	0.59	2.03e-82	0	Sat1	C57BL_6
Mob1a	4.41e-86	0.78442	0.239	0.597	7.71e-82	0	Mob1a	C57BL_6
Esyt2	4.95e-86	0.382279	0.074	0.26	8.66e-82	0	Esyt2	C57BL_6
Ubash3b	5.43e-86	0.437958	0.074	0.26	9.49e-82	0	Ubash3b	C57BL_6
Dstn	1.94e-85	0.582678	0.101	0.31	3.39e-81	0	Dstn	C57BL_6
Hp1bp3	8.46e-85	0.536149	0.071	0.252	1.48e-80	0	Hp1bp3	C57BL_6
Rhog	7.65e-84	0.629415	0.21	0.521	1.34e-79	0	Rhog	C57BL_6
Calm2	4.06e-83	0.572583	0.295	0.71	7.09e-79	0	Calm2	C57BL_6
Nfkb1	5.97e-83	0.376966	0.285	0.668	1.04e-78	0	Nfkb1	C57BL_6
Itga4	6.19e-83	0.595647	0.163	0.426	1.08e-78	0	Itga4	C57BL_6
Mia3	1.52e-82	0.71456	0.098	0.302	2.65e-78	0	Mia3	C57BL_6
Ccni	1.09e-80	0.620237	0.087	0.277	1.9e-76	0	Ccni	C57BL_6
Cxcl2	2e-80	0.717798	0.657	0.543	3.5e-76	0	Cxcl2	C57BL_6
Snrpb	2.41e-80	0.893724	0.171	0.442	4.22e-76	0	Snrpb	C57BL_6
Klf2	5.9e-80	0.573666	0.225	0.525	1.03e-75	0	Klf2	C57BL_6
Stk4	1.36e-79	0.677384	0.131	0.359	2.37e-75	0	Stk4	C57BL_6
Itgb2	9.1e-79	0.698563	0.241	0.583	1.59e-74	0	Itgb2	C57BL_6
Glipr2	9.66e-78	0.522803	0.087	0.273	1.69e-73	0	Glipr2	C57BL_6
Srsf2	1e-77	0.81026	0.206	0.507	1.75e-73	0	Srsf2	C57BL_6
Rad21	2.31e-77	0.713203	0.097	0.291	4.04e-73	0	Rad21	C57BL_6
Nudt4	4.18e-76	0.404014	0.133	0.353	7.31e-72	0	Nudt4	C57BL_6
Arap1	6.86e-76	0.604005	0.079	0.254	1.2e-71	0	Arap1	C57BL_6
Btbd9	9.94e-76	0.517119	0.092	0.279	1.74e-71	0	Btbd9	C57BL_6
Sfpq	3.66e-75	0.694145	0.258	0.615	6.41e-71	0	Sfpq	C57BL_6
Plek	5.03e-75	0.705165	0.734	0.806	8.8e-71	0	Plek	C57BL_6
Txnrd1	1.42e-74	0.606155	0.202	0.487	2.49e-70	0	Txnrd1	C57BL_6
Ptk2b	4.33e-74	0.578075	0.104	0.299	7.57e-70	0	Ptk2b	C57BL_6
Pip4k2a	6.24e-74	0.817484	0.177	0.441	1.09e-69	0	Pip4k2a	C57BL_6
Prcp	5.51e-73	0.700799	0.134	0.354	9.64e-69	0	Prcp	C57BL_6
Fcgr3	2.22e-72	0.460191	0.106	0.299	3.88e-68	0	Fcgr3	C57BL_6
Samd4b	3.21e-71	0.745144	0.097	0.281	5.61e-67	0	Samd4b	C57BL_6
Rassf5	1.63e-70	0.742218	0.107	0.3	2.85e-66	0	Rassf5	C57BL_6
Adgre1	1.68e-70	2.30021	0.32	0.226	2.94e-66	0	Adgre1	C57BL_6
Dock8	3.65e-70	0.932897	0.132	0.346	6.39e-66	0	Dock8	C57BL_6
Tmcc1	8.66e-69	0.424601	0.084	0.253	1.51e-64	0	Tmcc1	C57BL_6
Ptpn2	1.72e-68	0.816665	0.123	0.327	3.01e-64	0	Ptpn2	C57BL_6
Ehd1	4.85e-68	0.541514	0.217	0.499	8.48e-64	0	Ehd1	C57BL_6
Ap3s1	5.36e-68	0.728924	0.094	0.27	9.38e-64	0	Ap3s1	C57BL_6
Dbnl	7.79e-66	0.841158	0.094	0.267	1.36e-61	0	Dbnl	C57BL_6
Drap1	3.24e-65	1.02438	0.146	0.366	5.66e-61	0	Drap1	C57BL_6
Colgalt1	3.45e-65	0.672115	0.087	0.253	6.03e-61	0	Colgalt1	C57BL_6
Cks2	3.46e-65	0.587573	0.121	0.314	6.04e-61	0	Cks2	C57BL_6
Arhgef1	4.76e-64	0.895971	0.132	0.335	8.32e-60	0	Arhgef1	C57BL_6
Celf2	6.71e-64	0.64352	0.303	0.688	1.17e-59	0	Celf2	C57BL_6
Mapre1	1.94e-63	0.957867	0.198	0.465	3.39e-59	0	Mapre1	C57BL_6
Gmfg	2.67e-63	0.792874	0.262	0.596	4.67e-59	0	Gmfg	C57BL_6
Ube2d3	3.93e-63	0.507067	0.346	0.79	6.88e-59	0	Ube2d3	C57BL_6
Paip2	2.04e-62	0.990818	0.173	0.412	3.56e-58	0	Paip2	C57BL_6
Flna	9.51e-62	0.811712	0.228	0.523	1.66e-57	0	Flna	C57BL_6
Fem1c	1.03e-61	0.732457	0.221	0.505	1.79e-57	0	Fem1c	C57BL_6
Lims1	1.49e-61	0.83707	0.107	0.284	2.6e-57	0	Lims1	C57BL_6
Ppp4c	2.71e-61	0.859637	0.114	0.297	4.74e-57	0	Ppp4c	C57BL_6
Man1a	4.19e-61	0.814613	0.112	0.292	7.32e-57	0	Man1a	C57BL_6
B4galt5	2.97e-59	0.801158	0.094	0.258	5.19e-55	0	B4galt5	C57BL_6
Myh9	3.57e-59	0.744421	0.292	0.66	6.25e-55	0	Myh9	C57BL_6
Cd37	4.19e-59	0.787285	0.12	0.304	7.33e-55	0	Cd37	C57BL_6
Atf4	5.04e-59	0.792964	0.27	0.605	8.81e-55	0	Atf4	C57BL_6
Pla2g7	1.31e-58	1.82551	0.367	0.307	2.28e-54	0	Pla2g7	C57BL_6
Slc9a3r1	2.37e-58	0.785801	0.131	0.323	4.14e-54	0	Slc9a3r1	C57BL_6
Nras	5.72e-58	0.896272	0.108	0.28	9.99e-54	0	Nras	C57BL_6
Tnrc18	8.05e-58	0.772152	0.121	0.303	1.41e-53	0	Tnrc18	C57BL_6
Trim25	8.29e-58	0.756357	0.127	0.314	1.45e-53	0	Trim25	C57BL_6
Cdkn1a	3.3e-57	1.50516	0.504	0.561	5.76e-53	0	Cdkn1a	C57BL_6
Cd84	4.48e-57	0.742509	0.123	0.305	7.83e-53	0	Cd84	C57BL_6
Man2b1	6.29e-57	1.01025	0.15	0.358	1.1e-52	0	Man2b1	C57BL_6
Lbr	2.99e-56	0.932525	0.2	0.454	5.23e-52	0	Lbr	C57BL_6
Txnl1	3.39e-56	0.840744	0.107	0.274	5.93e-52	0	Txnl1	C57BL_6
Sf1	7.08e-56	1.07695	0.196	0.446	1.24e-51	0	Sf1	C57BL_6
Emd	1.55e-55	0.814492	0.174	0.396	2.71e-51	0	Emd	C57BL_6
Far1	6.59e-55	1.0225	0.132	0.318	1.15e-50	0	Far1	C57BL_6
Fosl2	1.95e-54	1.10293	0.62	0.837	3.4e-50	0	Fosl2	C57BL_6
Mmp9	2.87e-54	-0.528587	0.147	0.309	5.03e-50	0	Mmp9	C57BL_6
Tmem50a	1.05e-53	1.04269	0.219	0.488	1.83e-49	0	Tmem50a	C57BL_6
Sla	1.56e-53	0.736226	0.111	0.277	2.72e-49	0	Sla	C57BL_6
Fam120a	1.58e-53	0.999463	0.116	0.287	2.77e-49	0	Fam120a	C57BL_6
Cap1	7.63e-53	0.881346	0.277	0.609	1.33e-48	0	Cap1	C57BL_6
Wnk1	1.02e-52	0.39915	0.333	0.704	1.79e-48	0	Wnk1	C57BL_6
Slk	3.54e-52	1.04316	0.172	0.389	6.2e-48	0	Slk	C57BL_6
Rnf130	1.92e-51	1.04514	0.171	0.387	3.36e-47	0	Rnf130	C57BL_6
Syk	2.37e-49	0.769286	0.227	0.488	4.14e-45	0	Syk	C57BL_6
Arpc1b	2.71e-48	0.428217	0.356	0.768	4.73e-44	0	Arpc1b	C57BL_6
Arf5	4.99e-48	0.834144	0.293	0.637	8.73e-44	0	Arf5	C57BL_6
Osm	5.93e-48	0.508107	0.153	0.334	1.04e-43	0	Osm	C57BL_6
Alyref	1.06e-46	1.01168	0.14	0.319	1.85e-42	0	Alyref	C57BL_6
Cyld	2.75e-45	2.38145	0.359	0.331	4.8e-41	0	Cyld	C57BL_6
Samhd1	3.07e-45	1.73039	0.488	0.594	5.37e-41	0	Samhd1	C57BL_6
Smim3	3.38e-45	2.1781	0.341	0.298	5.91e-41	0	Smim3	C57BL_6
Dot1l	7.76e-45	0.919755	0.182	0.391	1.36e-40	0	Dot1l	C57BL_6
Actr3	4.19e-44	1.26039	0.548	0.767	7.33e-40	0	Actr3	C57BL_6
Crem	6.69e-43	0.757984	0.273	0.556	1.17e-38	0	Crem	C57BL_6
Ifrd1	1.73e-42	0.29516	0.39	0.754	3.03e-38	0	Ifrd1	C57BL_6
Amfr	3.89e-42	1.05207	0.138	0.305	6.8e-38	0	Amfr	C57BL_6
P2ry10	2.6e-41	2.09109	0.366	0.344	4.55e-37	0	P2ry10	C57BL_6
Tes	1.53e-40	0.949727	0.181	0.379	2.68e-36	0	Tes	C57BL_6
Acod1	2.16e-40	-0.885826	0.209	0.335	3.77e-36	0	Acod1	C57BL_6
Hif1a	9.26e-39	1.03601	0.239	0.491	1.62e-34	0	Hif1a	C57BL_6
Arpc3	1.23e-38	0.588785	0.367	0.773	2.15e-34	0	Arpc3	C57BL_6
Cited2	2.35e-38	0.771062	0.132	0.281	4.11e-34	0	Cited2	C57BL_6
Aldoa	2.86e-38	1.0299	0.256	0.527	5.01e-34	0	Aldoa	C57BL_6
Rbm3	6.47e-38	0.746569	0.324	0.682	1.13e-33	0	Rbm3	C57BL_6
Itgam	4.87e-37	1.67053	0.432	0.486	8.51e-33	0	Itgam	C57BL_6
Pde4b	5.74e-37	0.548807	0.312	0.62	1e-32	0	Pde4b	C57BL_6
Txnip	7.69e-37	1.66414	0.44	0.483	1.34e-32	0	Txnip	C57BL_6
Hsp90b1	1.7e-35	0.709764	0.286	0.571	2.97e-31	0	Hsp90b1	C57BL_6
Sirpa	5.75e-35	0.859268	0.205	0.411	1.01e-30	0	Sirpa	C57BL_6
Ckb	5.78e-35	0.796014	0.138	0.288	1.01e-30	0	Ckb	C57BL_6
H2-K1	7.64e-35	0.673887	0.661	0.874	1.34e-30	0	H2-K1	C57BL_6
G0s2	1.5e-34	0.575233	0.396	0.289	2.62e-30	0	G0s2	C57BL_6
Ier5	2.03e-34	0.886367	0.307	0.617	3.55e-30	0	Ier5	C57BL_6
Pabpc1	2.77e-34	0.925262	0.57	0.802	4.83e-30	0	Pabpc1	C57BL_6
Camk1d	6.15e-34	1.1261	0.139	0.289	1.08e-29	0	Camk1d	C57BL_6
Arf4	6.64e-34	0.99143	0.291	0.589	1.16e-29	0	Arf4	C57BL_6
Cd300a	7.09e-34	0.922723	0.145	0.298	1.24e-29	0	Cd300a	C57BL_6
Lfng	8.21e-34	1.20121	0.183	0.369	1.43e-29	0	Lfng	C57BL_6
Cytip	2.89e-33	1.31252	0.523	0.705	5.06e-29	0	Cytip	C57BL_6
Copz1	7.06e-33	1.11641	0.119	0.252	1.23e-28	0	Copz1	C57BL_6
Hmgb2	1.34e-32	0.633928	0.318	0.619	2.35e-28	0	Hmgb2	C57BL_6
Cnn2	2.14e-32	1.17694	0.21	0.418	3.75e-28	0	Cnn2	C57BL_6
Vasp	1.14e-31	0.78552	0.298	0.58	2e-27	0	Vasp	C57BL_6
Ncf1	2.2e-31	0.668522	0.213	0.405	3.86e-27	0	Ncf1	C57BL_6
mt-Co3	4.67e-31	-0.350981	0.717	0.849	8.16e-27	0	mt-Co3	C57BL_6
Smpdl3a	9.15e-31	0.964609	0.125	0.257	1.6e-26	0	Smpdl3a	C57BL_6
Msl2	1.06e-30	1.09847	0.209	0.408	1.86e-26	0	Msl2	C57BL_6
Fgl2	1.96e-30	0.703967	0.304	0.572	3.42e-26	0	Fgl2	C57BL_6
Osbpl9	1.32e-29	1.12606	0.154	0.304	2.31e-25	0	Osbpl9	C57BL_6
Rin3	1.94e-29	1.09179	0.134	0.269	3.4e-25	0	Rin3	C57BL_6
Cd9	2.5e-29	1.08873	0.473	0.513	4.37e-25	0	Cd9	C57BL_6
Ankrd13a	5.85e-29	1.20969	0.149	0.295	1.02e-24	0	Ankrd13a	C57BL_6
Herc1	1.09e-28	1.1668	0.154	0.303	1.91e-24	0	Herc1	C57BL_6
Ppp1r18	4.31e-28	1.1406	0.258	0.5	7.54e-24	0	Ppp1r18	C57BL_6
Serinc3	2.45e-26	0.695159	0.366	0.723	4.28e-22	0	Serinc3	C57BL_6
Etf1	3.42e-26	1.14345	0.274	0.528	5.98e-22	0	Etf1	C57BL_6
Cfl1	4.51e-26	0.844698	0.571	0.86	7.89e-22	0	Cfl1	C57BL_6
Cdk11b	1.48e-25	1.13131	0.173	0.325	2.58e-21	0	Cdk11b	C57BL_6
Arrdc3	5.2e-25	1.91117	0.255	0.214	9.09e-21	0	Arrdc3	C57BL_6
Taldo1	2.29e-24	1.60268	0.45	0.568	4e-20	0	Taldo1	C57BL_6
Eprs	3.05e-24	1.13154	0.171	0.318	5.33e-20	0	Eprs	C57BL_6
Sqstm1	4.2e-24	0.880568	0.282	0.523	7.34e-20	0	Sqstm1	C57BL_6
Dennd4a	1.18e-23	0.310327	0.457	0.836	2.06e-19	0	Dennd4a	C57BL_6
Ddx39b	1.29e-23	1.31494	0.156	0.293	2.26e-19	0	Ddx39b	C57BL_6
Ptpre	2.38e-23	1.11981	0.193	0.356	4.16e-19	0	Ptpre	C57BL_6
Rtn3	4.76e-22	1.29917	0.194	0.356	8.32e-18	0	Rtn3	C57BL_6
Cdc42	8.57e-21	0.494389	0.416	0.826	1.5e-16	0	Cdc42	C57BL_6
Zeb2	2.9e-20	0.757112	0.299	0.538	5.07e-16	0	Zeb2	C57BL_6
Nr4a3	5.91e-20	0.305499	0.409	0.698	1.03e-15	0	Nr4a3	C57BL_6
Hnrnpa2b1	8.12e-20	0.769157	0.378	0.742	1.42e-15	0	Hnrnpa2b1	C57BL_6
Prr13	1.42e-19	1.19862	0.269	0.492	2.48e-15	0	Prr13	C57BL_6
Map2k3	2.24e-19	1.22185	0.262	0.478	3.92e-15	0	Map2k3	C57BL_6
Dbi	3.9e-19	1.22642	0.219	0.395	6.82e-15	0	Dbi	C57BL_6
Tnfaip3	9.35e-18	0.635481	0.384	0.684	1.63e-13	0	Tnfaip3	C57BL_6
Eif1	1.05e-17	0.294643	0.733	0.962	1.84e-13	0	Eif1	C57BL_6
Grk2	1.42e-17	1.20265	0.316	0.589	2.48e-13	0	Grk2	C57BL_6
Ets2	1.72e-17	0.299488	0.365	0.592	3e-13	0	Ets2	C57BL_6
Sub1	2.84e-17	0.522436	0.397	0.732	4.96e-13	0	Sub1	C57BL_6
Stap1	3.74e-17	1.19863	0.145	0.254	6.54e-13	0	Stap1	C57BL_6
Stk11	2.54e-16	1.27715	0.16	0.277	4.44e-12	0	Stk11	C57BL_6
Zfp36	5.56e-16	0.311139	0.477	0.787	9.72e-12	0	Zfp36	C57BL_6
Lcp1	8.63e-16	0.307069	0.482	0.859	1.51e-11	0	Lcp1	C57BL_6
Limd2	2.74e-15	1.26655	0.172	0.295	4.78e-11	0	Limd2	C57BL_6
Neurl3	6.04e-15	1.00333	0.296	0.521	1.06e-10	0	Neurl3	C57BL_6
Calm1	7.83e-15	0.467489	0.441	0.81	1.37e-10	0	Calm1	C57BL_6
Tspan13	7.99e-15	1.28007	0.236	0.407	1.4e-10	0	Tspan13	C57BL_6
Atp11b	3.15e-14	1.29554	0.19	0.321	5.5e-10	0	Atp11b	C57BL_6
Stk40	3.2e-14	1.35511	0.17	0.289	5.59e-10	0	Stk40	C57BL_6
Sh3bgrl3	3.83e-14	0.476313	0.421	0.788	6.7e-10	0	Sh3bgrl3	C57BL_6
Creg1	4.77e-14	1.38	0.186	0.315	8.34e-10	0	Creg1	C57BL_6
Hdgf	1.78e-13	1.53348	0.183	0.308	3.12e-09	0	Hdgf	C57BL_6
Rab11a	1.88e-13	1.48405	0.201	0.339	3.28e-09	0	Rab11a	C57BL_6
Slc25a3	2.21e-13	0.880076	0.403	0.766	3.87e-09	0	Slc25a3	C57BL_6
Arhgdib	2.66e-13	1.19573	0.491	0.744	4.65e-09	0	Arhgdib	C57BL_6
BC005537	3.27e-13	0.962817	0.37	0.686	5.71e-09	0	BC005537	C57BL_6
mt-Nd3	3.92e-13	0.819267	0.348	0.616	6.85e-09	0	mt-Nd3	C57BL_6
D16Ertd472e	4e-13	1.69959	0.356	0.416	6.99e-09	0	D16Ertd472e	C57BL_6
Id2	1.25e-12	0.830901	0.296	0.484	2.19e-08	0	Id2	C57BL_6
Alox5ap	1.67e-12	1.02147	0.454	0.602	2.92e-08	0	Alox5ap	C57BL_6
Gsr	1.83e-12	1.05467	0.394	0.451	3.2e-08	0	Gsr	C57BL_6
Cwc25	2.48e-12	1.01444	0.183	0.295	4.33e-08	0	Cwc25	C57BL_6
Lmna	4.74e-12	0.927969	0.224	0.36	8.28e-08	0	Lmna	C57BL_6
Lst1	1.47e-11	0.481392	0.297	0.47	2.57e-07	0	Lst1	C57BL_6
Cybb	3.11e-11	1.07237	0.321	0.332	5.45e-07	0	Cybb	C57BL_6
Kdm6b	7.15e-11	0.317999	0.481	0.827	1.25e-06	0	Kdm6b	C57BL_6
Stk17b	1.17e-10	0.643518	0.443	0.803	2.05e-06	0	Stk17b	C57BL_6
Rap1b	1.7e-10	0.79905	0.414	0.775	2.98e-06	0	Rap1b	C57BL_6
Cnbp	4.24e-10	1.18577	0.354	0.645	7.42e-06	0	Cnbp	C57BL_6
Ccpg1	2.59e-09	1.67951	0.278	0.299	4.53e-05	0	Ccpg1	C57BL_6
Gpx4	4.83e-09	1.44406	0.298	0.508	8.45e-05	0	Gpx4	C57BL_6
Rab8b	5.85e-09	1.13278	0.341	0.595	0.000102358	0	Rab8b	C57BL_6
Sh3kbp1	8.97e-09	1.48197	0.2	0.317	0.000156763	0	Sh3kbp1	C57BL_6
Dnajb6	1.03e-08	1.80775	0.402	0.546	0.000180941	0	Dnajb6	C57BL_6
Eif4g2	3.53e-08	1.41164	0.468	0.724	0.000617278	0	Eif4g2	C57BL_6
Hnrnpf	5.27e-08	1.11134	0.381	0.692	0.000922136	0	Hnrnpf	C57BL_6
Actr2	3.86e-07	0.981715	0.403	0.742	0.00674167	0	Actr2	C57BL_6
Dgat1	5.1e-07	1.36771	0.366	0.449	0.00891159	0	Dgat1	C57BL_6
Arpc4	6.2e-07	1.45873	0.297	0.492	0.0108373	0	Arpc4	C57BL_6
Arhgap18	1.63e-06	1.52519	0.173	0.26	0.0284466	0	Arhgap18	C57BL_6
Dazap2	3.64e-06	0.934811	0.426	0.784	0.0636754	0	Dazap2	C57BL_6
Cd80	8.26e-06	1.71075	0.249	0.27	0.144427	0	Cd80	C57BL_6
Gpx1	1.18e-05	0.595114	0.403	0.66	0.205532	0	Gpx1	C57BL_6
Fam49b	1.47e-05	1.03557	0.392	0.691	0.256676	0	Fam49b	C57BL_6
Ptp4a2	0.000283323	1.33547	0.421	0.629	1	0	Ptp4a2	C57BL_6
Rgs1	0.00030329	1.12609	0.314	0.359	1	0	Rgs1	C57BL_6
Myl12b	0.000547597	1.3383	0.358	0.605	1	0	Myl12b	C57BL_6
Ncf2	0.0017279	1.3601	0.367	0.496	1	0	Ncf2	C57BL_6
Ppp3ca	0.00202585	1.49466	0.32	0.512	1	0	Ppp3ca	C57BL_6
Itm2b	0.00237728	0.870337	0.486	0.776	1	0	Itm2b	C57BL_6
Cd300ld	0.00242693	0.861127	0.263	0.372	1	0	Cd300ld	C57BL_6
Cotl1	0.00307997	1.30468	0.444	0.7	1	0	Cotl1	C57BL_6
Cox17	0.00359494	0.903287	0.416	0.689	1	0	Cox17	C57BL_6
Srsf3	0.00562232	1.49679	0.4	0.597	1	0	Srsf3	C57BL_6
Cish	0.00685355	1.41951	0.191	0.264	1	0	Cish	C57BL_6
Gpr132	0.0084266	1.19541	0.371	0.613	1	0	Gpr132	C57BL_6
Il1r2.1	0	3.40819	0.937	0.156	0	1	Il1r2	C57BL_6
Ifitm1.1	0	3.18981	0.82	0.167	0	1	Ifitm1	C57BL_6
Tnfaip2.1	0	3.18606	0.886	0.221	0	1	Tnfaip2	C57BL_6
Nlrp3.1	0	3.12509	0.81	0.242	0	1	Nlrp3	C57BL_6
Marcksl1.1	0	3.01591	0.866	0.291	0	1	Marcksl1	C57BL_6
Csf3r.1	0	2.97989	0.856	0.117	0	1	Csf3r	C57BL_6
Ccrl2.1	0	2.96366	0.694	0.213	0	1	Ccrl2	C57BL_6
Trem1.1	0	2.95158	0.834	0.125	0	1	Trem1	C57BL_6
Clec4d.1	0	2.85656	0.841	0.152	0	1	Clec4d	C57BL_6
Clec4e.1	0	2.84575	0.851	0.237	0	1	Clec4e	C57BL_6
S100a8.1	0	2.83105	0.89	0.101	0	1	S100a8	C57BL_6
Clec4n.1	0	2.77907	0.587	0.104	0	1	Clec4n	C57BL_6
S100a9.1	0	2.74663	0.908	0.118	0	1	S100a9	C57BL_6
Il1b.1	0	2.74489	0.984	0.427	0	1	Il1b	C57BL_6
Hdc.1	0	2.71524	0.9	0.162	0	1	Hdc	C57BL_6
Resf1.1	0	2.60364	0.782	0.313	0	1	Resf1	C57BL_6
Cd14.1	0	2.57588	0.864	0.314	0	1	Cd14	C57BL_6
Acod1.1	0	2.57433	0.829	0.164	0	1	Acod1	C57BL_6
C5ar1.1	0	2.53147	0.779	0.151	0	1	C5ar1	C57BL_6
Lrg1	0	2.5254	0.563	0.057	0	1	Lrg1	C57BL_6
Cxcr2	0	2.51358	0.633	0.058	0	1	Cxcr2	C57BL_6
Mmp9.1	0	2.4904	0.786	0.13	0	1	Mmp9	C57BL_6
Hcar2	0	2.47416	0.506	0.058	0	1	Hcar2	C57BL_6
Slc7a11.1	0	2.38608	0.795	0.202	0	1	Slc7a11	C57BL_6
Slpi.1	0	2.38537	0.65	0.121	0	1	Slpi	C57BL_6
Lmnb1.1	0	2.3255	0.889	0.327	0	1	Lmnb1	C57BL_6
Ccr1.1	0	2.24961	0.865	0.255	0	1	Ccr1	C57BL_6
Csf1	0	2.2417	0.409	0.053	0	1	Csf1	C57BL_6
Ifitm2.1	0	2.20059	0.876	0.352	0	1	Ifitm2	C57BL_6
Mxd1.1	0	2.12446	0.845	0.375	0	1	Mxd1	C57BL_6
Rnf149.1	0	2.09895	0.664	0.235	0	1	Rnf149	C57BL_6
Arg2	0	2.07784	0.516	0.084	0	1	Arg2	C57BL_6
Igfbp6	0	2.07656	0.369	0.038	0	1	Igfbp6	C57BL_6
Il1rap	0	2.07187	0.469	0.102	0	1	Il1rap	C57BL_6
Pilra.1	0	2.0549	0.525	0.122	0	1	Pilra	C57BL_6
Mirt1	0	2.0547	0.456	0.074	0	1	Mirt1	C57BL_6
H2-Q10	0	2.05433	0.449	0.056	0	1	H2-Q10	C57BL_6
AA467197	0	2.04644	0.399	0.066	0	1	AA467197	C57BL_6
Msrb1.1	0	2.03122	0.779	0.268	0	1	Msrb1	C57BL_6
Slc15a3.1	0	2.02959	0.644	0.244	0	1	Slc15a3	C57BL_6
Tpd52.1	0	2.01098	0.84	0.368	0	1	Tpd52	C57BL_6
Fpr2	0	1.99952	0.393	0.054	0	1	Fpr2	C57BL_6
Il1rn	0	1.98815	0.865	0.348	0	1	Il1rn	C57BL_6
Gadd45b.1	0	1.96739	0.75	0.37	0	1	Gadd45b	C57BL_6
Fth1.1	0	1.93022	0.994	0.866	0	1	Fth1	C57BL_6
Smox.1	0	1.90154	0.53	0.194	0	1	Smox	C57BL_6
Tyrobp.1	0	1.89611	0.95	0.575	0	1	Tyrobp	C57BL_6
Sorl1.1	0	1.89337	0.75	0.283	0	1	Sorl1	C57BL_6
March7.1	0	1.88025	0.708	0.367	0	1	2021-03-07	C57BL_6
Cd33	0	1.83798	0.451	0.097	0	1	Cd33	C57BL_6
Grina.1	0	1.82908	0.764	0.271	0	1	Grina	C57BL_6
Ptgs2	0	1.81421	0.835	0.337	0	1	Ptgs2	C57BL_6
Neat1.1	0	1.81288	0.857	0.479	0	1	Neat1	C57BL_6
Hp	0	1.7834	0.437	0.093	0	1	Hp	C57BL_6
Nfe2l2.1	0	1.75022	0.798	0.384	0	1	Nfe2l2	C57BL_6
G0s2.1	0	1.74167	0.697	0.225	0	1	G0s2	C57BL_6
Cd300lf	0	1.74006	0.64	0.139	0	1	Cd300lf	C57BL_6
Clec5a	0	1.72197	0.283	0.033	0	1	Clec5a	C57BL_6
Cxcl2.1	0	1.69484	0.938	0.485	0	1	Cxcl2	C57BL_6
Ptafr	0	1.69034	0.81	0.378	0	1	Ptafr	C57BL_6
Slc16a3	0	1.68196	0.738	0.292	0	1	Slc16a3	C57BL_6
Lilrb4a.1	0	1.66975	0.789	0.38	0	1	Lilrb4a	C57BL_6
Ptgs2os2	0	1.65934	0.365	0.046	0	1	Ptgs2os2	C57BL_6
Snx20	0	1.62218	0.792	0.398	0	1	Snx20	C57BL_6
Ets2.1	0	1.61475	0.908	0.43	0	1	Ets2	C57BL_6
Spag9.1	0	1.60863	0.739	0.433	0	1	Spag9	C57BL_6
Rab7.1	0	1.59623	0.695	0.387	0	1	Rab7	C57BL_6
Actn1	0	1.59272	0.355	0.068	0	1	Actn1	C57BL_6
S100a11.1	0	1.57628	0.897	0.603	0	1	S100a11	C57BL_6
Themis2.1	0	1.56951	0.496	0.142	0	1	Themis2	C57BL_6
Cd52.1	0	1.52968	0.9	0.601	0	1	Cd52	C57BL_6
Fcer1g.1	0	1.4842	0.88	0.505	0	1	Fcer1g	C57BL_6
Cd53.1	0	1.47572	0.855	0.558	0	1	Cd53	C57BL_6
Ndel1	0	1.4705	0.76	0.436	0	1	Ndel1	C57BL_6
Marcks.1	0	1.46124	0.766	0.362	0	1	Marcks	C57BL_6
Btg2	0	1.45849	0.933	0.691	0	1	Btg2	C57BL_6
Mcl1	0	1.39575	0.967	0.713	0	1	Mcl1	C57BL_6
Rabgef1	0	1.34851	0.608	0.244	0	1	Rabgef1	C57BL_6
Litaf	0	1.31696	0.887	0.553	0	1	Litaf	C57BL_6
Lst1.1	0	1.26165	0.742	0.338	0	1	Lst1	C57BL_6
Cd44	0	1.23363	0.912	0.682	0	1	Cd44	C57BL_6
Plek.1	0	1.15722	0.968	0.739	0	1	Plek	C57BL_6
Cd300ld.1	0	1.14625	0.692	0.252	0	1	Cd300ld	C57BL_6
Cd9.1	0	1.1297	0.831	0.418	0	1	Cd9	C57BL_6
Malat1.1	0	1.12405	0.99	0.88	0	1	Malat1	C57BL_6
Egr1.1	0	1.11896	0.657	0.267	0	1	Egr1	C57BL_6
Srgn.1	0	1.10529	0.994	0.957	0	1	Srgn	C57BL_6
Gsr.1	0	0.989294	0.799	0.342	0	1	Gsr	C57BL_6
mt-Co3.1	0	-1.40581	0.587	0.867	0	1	mt-Co3	C57BL_6
mt-Atp6.1	0	-1.43752	0.529	0.817	0	1	mt-Atp6	C57BL_6
mt-Co1.1	0	-1.52096	0.563	0.813	0	1	mt-Co1	C57BL_6
mt-Co2	0	-1.55255	0.573	0.915	0	1	mt-Co2	C57BL_6
Rplp1.1	0	-1.94247	0.675	0.8	0	1	Rplp1	C57BL_6
Hsp90ab1	0	-2.03253	0.146	0.598	0	1	Hsp90ab1	C57BL_6
Npm1.1	0	-2.07392	0.06	0.521	0	1	Npm1	C57BL_6
Ptma.1	0	-2.22119	0.391	0.834	0	1	Ptma	C57BL_6
Rpl10a.1	0	-2.40769	0.088	0.533	0	1	Rpl10a	C57BL_6
Rps7.1	0	-2.42373	0.204	0.596	0	1	Rps7	C57BL_6
Rpl3.1	0	-2.46831	0.088	0.549	0	1	Rpl3	C57BL_6
S100a10.1	0	-2.54914	0.03	0.501	0	1	S100a10	C57BL_6
Rack1.1	0	-2.577	0.147	0.616	0	1	Rack1	C57BL_6
Rpsa.1	0	-2.6894	0.247	0.655	0	1	Rpsa	C57BL_6
Rps24.1	0	-2.87698	0.387	0.668	0	1	Rps24	C57BL_6
Ahnak	0	-2.88028	0.076	0.633	0	1	Ahnak	C57BL_6
Tmsb10.1	0	-3.07936	0.103	0.55	0	1	Tmsb10	C57BL_6
Rps4x.1	0	-3.24257	0.09	0.598	0	1	Rps4x	C57BL_6
Crip1.1	0	-3.73595	0.075	0.614	0	1	Crip1	C57BL_6
Rps5.1	1.2e-307	-2.43603	0.203	0.59	2.1e-303	1	Rps5	C57BL_6
Rpl13a.1	6.24e-307	-2.21128	0.299	0.638	1.09e-302	1	Rpl13a	C57BL_6
Retreg1.1	5.19e-306	1.81593	0.5	0.182	9.08e-302	1	Retreg1	C57BL_6
Lcp1.1	2.75e-304	1.00484	0.917	0.707	4.8e-300	1	Lcp1	C57BL_6
Rpl27a.1	4.63e-304	-2.08338	0.428	0.681	8.09e-300	1	Rpl27a	C57BL_6
Entpd1	1.04e-303	1.35047	0.567	0.204	1.83e-299	1	Entpd1	C57BL_6
Rps3a1.1	3.07e-302	-2.09708	0.418	0.675	5.37e-298	1	Rps3a1	C57BL_6
Rpl12.1	9.91e-300	-2.45104	0.137	0.549	1.73e-295	1	Rpl12	C57BL_6
Rps20.1	1.91e-298	-2.45778	0.249	0.606	3.34e-294	1	Rps20	C57BL_6
Rpl7.1	7.17e-298	-2.04202	0.238	0.612	1.25e-293	1	Rpl7	C57BL_6
Rpl23a.1	3.24e-297	-1.95598	0.245	0.624	5.67e-293	1	Rpl23a	C57BL_6
Rpl13.1	2.42e-294	-2.56839	0.315	0.625	4.23e-290	1	Rpl13	C57BL_6
Fxyd5.1	5.05e-294	1.13484	0.86	0.643	8.83e-290	1	Fxyd5	C57BL_6
Lilr4b	1.02e-293	1.359	0.727	0.383	1.79e-289	1	Lilr4b	C57BL_6
Rpl32.1	1.54e-292	-2.46092	0.238	0.594	2.7e-288	1	Rpl32	C57BL_6
Rps23.1	3.07e-292	-2.17288	0.365	0.649	5.36e-288	1	Rps23	C57BL_6
Eef1a1.1	1.2e-291	-1.8939	0.582	0.716	2.09e-287	1	Eef1a1	C57BL_6
Ninj1	1.36e-291	1.43908	0.6	0.269	2.38e-287	1	Ninj1	C57BL_6
Dusp16.1	3.98e-290	1.88529	0.532	0.217	6.96e-286	1	Dusp16	C57BL_6
Rpl5.1	1.49e-288	-2.06777	0.165	0.568	2.61e-284	1	Rpl5	C57BL_6
Trem3	2.89e-287	1.39977	0.276	0.04	5.05e-283	1	Trem3	C57BL_6
Rplp2.1	4.57e-287	-1.51157	0.627	0.755	7.99e-283	1	Rplp2	C57BL_6
H3f3b	5.25e-287	0.920643	0.962	0.855	9.19e-283	1	H3f3b	C57BL_6
Tpt1.1	3.64e-286	-0.906097	0.928	0.895	6.37e-282	1	Tpt1	C57BL_6
Rpl7a.1	2.26e-283	-1.91626	0.108	0.528	3.95e-279	1	Rpl7a	C57BL_6
Ncf1.1	1.99e-282	1.26906	0.628	0.279	3.47e-278	1	Ncf1	C57BL_6
Nfkbid.1	2.44e-282	1.54144	0.633	0.314	4.27e-278	1	Nfkbid	C57BL_6
Ccr2.1	1.59e-280	-2.52496	0.007	0.414	2.77e-276	1	Ccr2	C57BL_6
Rps18.1	3.53e-279	-2.49772	0.128	0.522	6.18e-275	1	Rps18	C57BL_6
Gabarap.1	4.74e-279	1.08664	0.821	0.567	8.3e-275	1	Gabarap	C57BL_6
Slfn1	6.6e-279	1.57731	0.325	0.064	1.15e-274	1	Slfn1	C57BL_6
Rpl6.1	8.1e-279	-2.12036	0.206	0.574	1.42e-274	1	Rpl6	C57BL_6
Rpl15.1	7.79e-278	-2.07019	0.131	0.532	1.36e-273	1	Rpl15	C57BL_6
Slfn4	7.62e-277	1.49289	0.329	0.063	1.33e-272	1	Slfn4	C57BL_6
Rpl36a.1	1.46e-276	-2.03277	0.084	0.496	2.55e-272	1	Rpl36a	C57BL_6
mt-Nd1.1	1.01e-275	-1.45541	0.251	0.668	1.77e-271	1	mt-Nd1	C57BL_6
Rpl19.1	1.37e-275	-2.15835	0.344	0.629	2.4e-271	1	Rpl19	C57BL_6
Rpl4.1	2.59e-274	-1.82297	0.072	0.49	4.53e-270	1	Rpl4	C57BL_6
Ier3.1	4.5e-274	1.44707	0.692	0.337	7.87e-270	1	Ier3	C57BL_6
S100a4.1	4.97e-273	-3.05798	0.031	0.434	8.69e-269	1	S100a4	C57BL_6
Emilin2	1.53e-272	1.16388	0.679	0.335	2.68e-268	1	Emilin2	C57BL_6
Ppia	7.28e-271	-1.6591	0.332	0.665	1.27e-266	1	Ppia	C57BL_6
2310001H17Rik	9.82e-270	1.27598	0.434	0.127	1.72e-265	1	2310001H17Rik	C57BL_6
Rps26.1	1.52e-268	-1.90177	0.449	0.673	2.66e-264	1	Rps26	C57BL_6
Rpl37a.1	3.01e-268	-1.93513	0.645	0.726	5.27e-264	1	Rpl37a	C57BL_6
Ccl3	7.36e-266	2.50152	0.371	0.091	1.29e-261	1	Ccl3	C57BL_6
Cxcr4.1	1.28e-265	1.28975	0.802	0.492	2.24e-261	1	Cxcr4	C57BL_6
Lgals1.1	1.7e-265	-2.08867	0.005	0.396	2.97e-261	1	Lgals1	C57BL_6
Rps11.1	2.94e-265	-2.23948	0.289	0.602	5.14e-261	1	Rps11	C57BL_6
Vmp1	7.23e-260	1.43629	0.619	0.319	1.26e-255	1	Vmp1	C57BL_6
Rps21.1	2.03e-258	-1.56691	0.605	0.732	3.54e-254	1	Rps21	C57BL_6
Gcnt2.1	2.88e-258	1.50917	0.504	0.193	5.03e-254	1	Gcnt2	C57BL_6
Rps6.1	1.28e-257	-2.02334	0.223	0.571	2.23e-253	1	Rps6	C57BL_6
Rps29.1	5.01e-256	-1.17519	0.869	0.833	8.77e-252	1	Rps29	C57BL_6
Ppp1r15a.1	2.54e-255	1.33506	0.688	0.398	4.44e-251	1	Ppp1r15a	C57BL_6
Rps14.1	6.36e-254	-1.95683	0.48	0.665	1.11e-249	1	Rps14	C57BL_6
Trib1	1.72e-253	0.955476	0.778	0.445	3e-249	1	Trib1	C57BL_6
Trim30b	2.96e-253	1.34604	0.339	0.077	5.17e-249	1	Trim30b	C57BL_6
Pik3ap1.1	9.18e-253	1.6267	0.524	0.236	1.61e-248	1	Pik3ap1	C57BL_6
Lcn2	9.27e-253	1.75087	0.262	0.04	1.62e-248	1	Lcn2	C57BL_6
Lyst.1	6.11e-252	1.51942	0.52	0.217	1.07e-247	1	Lyst	C57BL_6
Rps27a.1	6.64e-252	-1.64087	0.597	0.723	1.16e-247	1	Rps27a	C57BL_6
Cebpb.1	1.09e-251	0.702397	0.996	0.835	1.91e-247	1	Cebpb	C57BL_6
Rps8.1	1.17e-251	-1.99549	0.511	0.673	2.05e-247	1	Rps8	C57BL_6
Wfdc17.1	1.73e-251	2.25101	0.607	0.296	3.03e-247	1	Wfdc17	C57BL_6
Rps15.1	5.85e-251	-1.7858	0.36	0.639	1.02e-246	1	Rps15	C57BL_6
Rps19.1	6.16e-251	-2.30991	0.234	0.565	1.08e-246	1	Rps19	C57BL_6
Plk3	3.97e-250	1.64165	0.399	0.12	6.95e-246	1	Plk3	C57BL_6
P2ry10.1	7e-248	-2.56564	0.04	0.429	1.22e-243	1	P2ry10	C57BL_6
Selenow.1	5.02e-246	-1.52673	0.023	0.409	8.77e-242	1	Selenow	C57BL_6
Tgoln1.1	2.88e-245	1.46857	0.642	0.385	5.04e-241	1	Tgoln1	C57BL_6
Nfkbiz.1	4.51e-245	1.33857	0.777	0.505	7.89e-241	1	Nfkbiz	C57BL_6
Rps15a.1	1.96e-244	-2.37059	0.284	0.577	3.42e-240	1	Rps15a	C57BL_6
Ccl9.1	2.6e-244	-2.56794	0.117	0.506	4.54e-240	1	Ccl9	C57BL_6
Ankrd33b	1.19e-241	0.876976	0.439	0.123	2.08e-237	1	Ankrd33b	C57BL_6
Mcemp1.1	9.6e-241	1.44491	0.44	0.152	1.68e-236	1	Mcemp1	C57BL_6
Siglece	1.93e-239	1.20274	0.333	0.078	3.37e-235	1	Siglece	C57BL_6
Csrnp1	2.18e-237	1.1179	0.749	0.484	3.81e-233	1	Csrnp1	C57BL_6
Hsp90b1.1	1.17e-236	-1.74831	0.167	0.57	2.04e-232	1	Hsp90b1	C57BL_6
Maff.1	4.54e-234	1.79804	0.48	0.211	7.94e-230	1	Maff	C57BL_6
Rplp0.1	4.55e-233	-1.78965	0.365	0.626	7.96e-229	1	Rplp0	C57BL_6
Tagln2	1.59e-232	-1.59774	0.143	0.545	2.79e-228	1	Tagln2	C57BL_6
Cdk2ap2.1	1.91e-232	1.55378	0.653	0.398	3.34e-228	1	Cdk2ap2	C57BL_6
Dmxl2	1.59e-231	1.40327	0.278	0.054	2.78e-227	1	Dmxl2	C57BL_6
Rps17.1	1.13e-230	-1.69369	0.189	0.545	1.98e-226	1	Rps17	C57BL_6
Rpl24.1	1.67e-229	-1.8331	0.249	0.566	2.92e-225	1	Rpl24	C57BL_6
Rps9	1.18e-228	-0.953198	0.845	0.854	2.05e-224	1	Rps9	C57BL_6
Rpl30.1	2.87e-228	-2.08222	0.422	0.626	5.02e-224	1	Rpl30	C57BL_6
Rpl22.1	6.13e-227	-1.81614	0.247	0.565	1.07e-222	1	Rpl22	C57BL_6
Eif3e.1	6.38e-227	-1.37619	0.035	0.407	1.11e-222	1	Eif3e	C57BL_6
Eif1.1	7.26e-226	0.655145	0.962	0.879	1.27e-221	1	Eif1	C57BL_6
Rpl28.1	1.82e-224	-1.96268	0.288	0.581	3.18e-220	1	Rpl28	C57BL_6
Bcl2a1b.1	2.62e-222	1.84078	0.533	0.26	4.58e-218	1	Bcl2a1b	C57BL_6
Fgr.1	4.37e-221	1.36711	0.474	0.2	7.64e-217	1	Fgr	C57BL_6
Rpl11.1	6.56e-221	-1.85728	0.288	0.578	1.15e-216	1	Rpl11	C57BL_6
Vim.1	9.19e-221	-2.12932	0.171	0.531	1.61e-216	1	Vim	C57BL_6
Sgms2	1.04e-219	1.27611	0.35	0.092	1.82e-215	1	Sgms2	C57BL_6
Rpl38.1	5.04e-219	-1.59659	0.557	0.689	8.81e-215	1	Rpl38	C57BL_6
Rpl27.1	6e-219	-1.63516	0.349	0.62	1.05e-214	1	Rpl27	C57BL_6
Tnfrsf1b.1	1.53e-218	1.17042	0.704	0.456	2.68e-214	1	Tnfrsf1b	C57BL_6
Tiparp.1	1.79e-218	1.41783	0.667	0.421	3.12e-214	1	Tiparp	C57BL_6
Rps28.1	5.6e-217	-1.71836	0.561	0.68	9.79e-213	1	Rps28	C57BL_6
Dennd4a.1	1.26e-216	0.895557	0.878	0.688	2.2e-212	1	Dennd4a	C57BL_6
Snap23.1	1.92e-216	1.13361	0.56	0.278	3.36e-212	1	Snap23	C57BL_6
Eif3f.1	3.47e-215	-1.33264	0.064	0.437	6.06e-211	1	Eif3f	C57BL_6
Jdp2.1	3.76e-215	1.4552	0.501	0.223	6.58e-211	1	Jdp2	C57BL_6
Rpl35.1	2.49e-212	-1.8917	0.194	0.518	4.35e-208	1	Rpl35	C57BL_6
Sirpb1c	1.07e-211	1.45957	0.359	0.114	1.88e-207	1	Sirpb1c	C57BL_6
Dbi.1	6.1e-210	-1.72491	0.056	0.416	1.07e-205	1	Dbi	C57BL_6
Tgif1.1	7.04e-210	1.62243	0.585	0.355	1.23e-205	1	Tgif1	C57BL_6
Rps10.1	9.1e-210	-1.98809	0.4	0.607	1.59e-205	1	Rps10	C57BL_6
Rpl35a.1	1.26e-209	-1.39762	0.691	0.731	2.21e-205	1	Rpl35a	C57BL_6
Prdx1.1	2.54e-209	-1.29206	0.045	0.403	4.45e-205	1	Prdx1	C57BL_6
Picalm.1	7.6e-209	0.99543	0.788	0.546	1.33e-204	1	Picalm	C57BL_6
Eef1g.1	1.01e-208	-1.30836	0.061	0.423	1.77e-204	1	Eef1g	C57BL_6
Sirpb1b	2.98e-208	1.33503	0.295	0.074	5.21e-204	1	Sirpb1b	C57BL_6
Rps12.1	4.88e-208	-1.72461	0.575	0.674	8.53e-204	1	Rps12	C57BL_6
mt-Nd3.1	5.02e-208	-1.29489	0.211	0.621	8.77e-204	1	mt-Nd3	C57BL_6
Pabpc1.1	4.13e-207	-1.19977	0.536	0.785	7.22e-203	1	Pabpc1	C57BL_6
Klf4.1	1.78e-206	-2.29628	0.036	0.377	3.12e-202	1	Klf4	C57BL_6
mt-Cytb.1	2e-206	-1.13013	0.41	0.704	3.49e-202	1	mt-Cytb	C57BL_6
Dusp1.1	4.17e-205	0.605623	0.976	0.832	7.29e-201	1	Dusp1	C57BL_6
Anxa5	9.08e-204	-1.56828	0.032	0.372	1.59e-199	1	Anxa5	C57BL_6
Rpl31.1	2.64e-203	-1.50012	0.168	0.515	4.61e-199	1	Rpl31	C57BL_6
Rpl29.1	1.52e-202	-1.47223	0.139	0.49	2.66e-198	1	Rpl29	C57BL_6
Rps3.1	3.31e-202	-1.73066	0.271	0.555	5.78e-198	1	Rps3	C57BL_6
Cpeb2	4.25e-202	1.50747	0.433	0.172	7.43e-198	1	Cpeb2	C57BL_6
Rpl8.1	5.22e-202	-1.5193	0.433	0.643	9.12e-198	1	Rpl8	C57BL_6
Eef1b2.1	8.29e-201	-1.52805	0.179	0.524	1.45e-196	1	Eef1b2	C57BL_6
Sell	9.87e-201	1.23946	0.508	0.211	1.73e-196	1	Sell	C57BL_6
Bst1	1.09e-200	1.31617	0.262	0.059	1.9e-196	1	Bst1	C57BL_6
Snx18.1	2.53e-200	1.35693	0.59	0.337	4.42e-196	1	Snx18	C57BL_6
Rpl17.1	2.87e-200	-1.7797	0.396	0.61	5.03e-196	1	Rpl17	C57BL_6
Rpl34.1	6.49e-200	-1.70458	0.409	0.615	1.14e-195	1	Rpl34	C57BL_6
Naca.1	3.51e-198	-1.4221	0.159	0.512	6.14e-194	1	Naca	C57BL_6
Ptp4a2.1	1.98e-197	-1.45204	0.266	0.646	3.46e-193	1	Ptp4a2	C57BL_6
Rpl26.1	7.13e-196	-1.89678	0.321	0.567	1.25e-191	1	Rpl26	C57BL_6
Kdm6b.1	8.48e-196	0.806044	0.883	0.687	1.48e-191	1	Kdm6b	C57BL_6
Rpl14.1	8.91e-196	-1.5099	0.198	0.531	1.56e-191	1	Rpl14	C57BL_6
Rpl36.1	1.28e-195	-1.66167	0.311	0.579	2.24e-191	1	Rpl36	C57BL_6
Atp5g2.1	5.39e-195	-1.31647	0.091	0.449	9.43e-191	1	Atp5g2	C57BL_6
Snrpf.1	7.55e-194	-1.10837	0.035	0.37	1.32e-189	1	Snrpf	C57BL_6
Mbnl1.1	5.27e-193	-1.33889	0.252	0.596	9.22e-189	1	Mbnl1	C57BL_6
Vasp.1	8.94e-193	0.942118	0.694	0.449	1.56e-188	1	Vasp	C57BL_6
Nfkbia	1.75e-192	1.2208	0.826	0.662	3.07e-188	1	Nfkbia	C57BL_6
Rpl22l1.1	5.22e-192	-1.29736	0.083	0.437	9.13e-188	1	Rpl22l1	C57BL_6
Igsf6	7.66e-191	1.40109	0.331	0.105	1.34e-186	1	Igsf6	C57BL_6
Atp6v0c.1	9.39e-191	1.25222	0.686	0.462	1.64e-186	1	Atp6v0c	C57BL_6
H2-K1.1	9.36e-190	-1.13451	0.701	0.84	1.64e-185	1	H2-K1	C57BL_6
2021-09-11	1.93e-189	-1.31597	0.008	0.313	3.37e-185	1	2021-09-11	C57BL_6
Hnrnpa1	2.16e-189	-1.21389	0.06	0.402	3.78e-185	1	Hnrnpa1	C57BL_6
Ehd1.1	2.29e-189	1.03396	0.628	0.364	4e-185	1	Ehd1	C57BL_6
Rpl41.1	2.92e-189	-1.12111	0.79	0.761	5.1e-185	1	Rpl41	C57BL_6
Snx10.1	8.19e-187	1.5289	0.424	0.184	1.43e-182	1	Snx10	C57BL_6
Dock10.1	6.76e-186	-1.05687	0.059	0.402	1.18e-181	1	Dock10	C57BL_6
Slc11a1	5.91e-185	1.14741	0.426	0.168	1.03e-180	1	Slc11a1	C57BL_6
Efhd2.1	9.26e-185	1.1105	0.691	0.452	1.62e-180	1	Efhd2	C57BL_6
Nsa2.1	9.62e-185	-1.14032	0.071	0.413	1.68e-180	1	Nsa2	C57BL_6
Tmem176b.1	1.67e-184	-1.43071	0.001	0.294	2.93e-180	1	Tmem176b	C57BL_6
Tlr2.1	1.66e-183	1.61492	0.461	0.21	2.91e-179	1	Tlr2	C57BL_6
Rps2.1	1.61e-182	-1.66379	0.271	0.546	2.82e-178	1	Rps2	C57BL_6
Nap1l1	1.96e-181	-1.23457	0.083	0.428	3.43e-177	1	Nap1l1	C57BL_6
Rab11fip1	1.08e-180	1.26958	0.561	0.318	1.89e-176	1	Rab11fip1	C57BL_6
AI662270.1	1.63e-180	-1.25604	0.015	0.316	2.85e-176	1	AI662270	C57BL_6
mt-Nd2.1	4.36e-180	-1.05811	0.27	0.621	7.63e-176	1	mt-Nd2	C57BL_6
Mpp7.1	9.95e-179	1.36103	0.51	0.265	1.74e-174	1	Mpp7	C57BL_6
Cybb.1	1.68e-178	-2.05097	0.076	0.393	2.94e-174	1	Cybb	C57BL_6
Rpl39.1	1.92e-178	-1.69971	0.503	0.633	3.35e-174	1	Rpl39	C57BL_6
Rpl36al.1	3.25e-178	-1.32555	0.176	0.509	5.68e-174	1	Rpl36al	C57BL_6
Eef2.1	4.9e-178	-1.34259	0.226	0.544	8.57e-174	1	Eef2	C57BL_6
Ctsd	9.27e-177	0.985869	0.679	0.431	1.62e-172	1	Ctsd	C57BL_6
Nfam1.1	1.84e-176	1.23654	0.474	0.233	3.21e-172	1	Nfam1	C57BL_6
Lmna.1	5.59e-176	-1.95265	0.065	0.385	9.78e-172	1	Lmna	C57BL_6
Xist.1	2.94e-175	-1.39572	0.282	0.606	5.14e-171	1	Xist	C57BL_6
Sh3bgrl.1	5.55e-175	-1.18851	0.033	0.34	9.71e-171	1	Sh3bgrl	C57BL_6
Ndufa4	5.84e-175	-1.23668	0.113	0.461	1.02e-170	1	Ndufa4	C57BL_6
Adipor1.1	7.01e-175	0.991527	0.574	0.328	1.23e-170	1	Adipor1	C57BL_6
mt-Nd4.1	1.79e-174	-1.03373	0.381	0.673	3.13e-170	1	mt-Nd4	C57BL_6
Cox17.1	4.79e-174	0.804619	0.769	0.569	8.38e-170	1	Cox17	C57BL_6
Tmem176a.1	4.94e-174	-1.37341	0.002	0.283	8.64e-170	1	Tmem176a	C57BL_6
Cd83.1	6.76e-174	-2.23509	0.027	0.319	1.18e-169	1	Cd83	C57BL_6
Rpl18a.1	3.61e-173	-1.71984	0.427	0.605	6.31e-169	1	Rpl18a	C57BL_6
Gng5.1	1.61e-172	1.1119	0.663	0.48	2.82e-168	1	Gng5	C57BL_6
Pim1.1	3.53e-172	0.526633	0.978	0.888	6.17e-168	1	Pim1	C57BL_6
H2-DMa.1	3.98e-172	-1.63121	0.005	0.285	6.96e-168	1	H2-DMa	C57BL_6
Ckb.1	6.1e-171	-1.62988	0.015	0.303	1.07e-166	1	Ckb	C57BL_6
N4bp1.1	7.63e-171	1.60996	0.421	0.192	1.33e-166	1	N4bp1	C57BL_6
Rps13.1	7.7e-171	-1.68758	0.42	0.597	1.35e-166	1	Rps13	C57BL_6
Prdx5.1	1.77e-170	1.39128	0.525	0.3	3.09e-166	1	Prdx5	C57BL_6
Ppp1r3b	1.8e-170	1.17957	0.29	0.081	3.15e-166	1	Ppp1r3b	C57BL_6
Prcp.1	1.6e-169	-1.48807	0.045	0.352	2.8e-165	1	Prcp	C57BL_6
Hspe1.1	3.86e-169	-0.94582	0.024	0.318	6.76e-165	1	Hspe1	C57BL_6
Gngt2	1.19e-168	1.34495	0.308	0.098	2.08e-164	1	Gngt2	C57BL_6
Fgl2.1	1.31e-168	0.782117	0.704	0.441	2.3e-164	1	Fgl2	C57BL_6
Rgs1.1	2.95e-168	-2.0203	0.093	0.41	5.15e-164	1	Rgs1	C57BL_6
Atp5a1.1	2.85e-167	-1.1691	0.135	0.486	4.98e-163	1	Atp5a1	C57BL_6
Npc2.1	1.11e-166	-1.34718	0.114	0.436	1.94e-162	1	Npc2	C57BL_6
Ly86.1	3.76e-166	-1.31103	0.003	0.274	6.58e-162	1	Ly86	C57BL_6
Esyt1	1.47e-165	-1.10526	0.016	0.3	2.57e-161	1	Esyt1	C57BL_6
Cox7c.1	1.79e-164	-1.14162	0.16	0.502	3.14e-160	1	Cox7c	C57BL_6
Atp2b1.1	1.01e-163	1.05503	0.756	0.568	1.77e-159	1	Atp2b1	C57BL_6
Ccdc50.1	2.11e-163	-0.913803	0.002	0.269	3.69e-159	1	Ccdc50	C57BL_6
Pbx1	6.65e-163	1.3978	0.286	0.087	1.16e-158	1	Pbx1	C57BL_6
H2-DMb1.1	3.92e-162	-1.5823	0.002	0.267	6.85e-158	1	H2-DMb1	C57BL_6
Rab20	4.25e-162	0.975507	0.388	0.15	7.43e-158	1	Rab20	C57BL_6
Rpl21.1	9.93e-162	-1.52612	0.308	0.55	1.74e-157	1	Rpl21	C57BL_6
Rpl23.1	1.2e-161	-1.57732	0.593	0.652	2.09e-157	1	Rpl23	C57BL_6
Nrip1.1	3.68e-161	-1.53662	0.004	0.27	6.43e-157	1	Nrip1	C57BL_6
Pkm.1	1.16e-159	1.15223	0.623	0.44	2.04e-155	1	Pkm	C57BL_6
Selenon	1.53e-159	0.687468	0.476	0.2	2.68e-155	1	Selenon	C57BL_6
Rpl10.1	2.37e-159	-1.60355	0.279	0.527	4.15e-155	1	Rpl10	C57BL_6
Hspa8.1	3.41e-159	-1.39064	0.339	0.596	5.97e-155	1	Hspa8	C57BL_6
Csf2rb	2.07e-158	0.899846	0.625	0.357	3.62e-154	1	Csf2rb	C57BL_6
Msn.1	8.92e-157	0.871595	0.731	0.562	1.56e-152	1	Msn	C57BL_6
Ogfrl1.1	3.14e-156	1.4259	0.354	0.144	5.49e-152	1	Ogfrl1	C57BL_6
Ybx1.1	1.47e-155	-1.2895	0.241	0.565	2.57e-151	1	Ybx1	C57BL_6
Samsn1	3.99e-155	0.84944	0.769	0.548	6.97e-151	1	Samsn1	C57BL_6
Rnf11	4.21e-155	1.10784	0.389	0.163	7.36e-151	1	Rnf11	C57BL_6
Cstb.1	1.62e-154	1.38966	0.546	0.331	2.84e-150	1	Cstb	C57BL_6
Cd48.1	2.3e-154	-0.891609	0.006	0.265	4.02e-150	1	Cd48	C57BL_6
Dpysl2.1	2.81e-154	-0.856752	0.002	0.257	4.92e-150	1	Dpysl2	C57BL_6
Tbca	5.31e-154	-0.931297	0.044	0.336	9.29e-150	1	Tbca	C57BL_6
Vcp	1.51e-152	-1.07273	0.064	0.366	2.63e-148	1	Vcp	C57BL_6
Rps16.1	3.12e-151	-1.40551	0.635	0.666	5.45e-147	1	Rps16	C57BL_6
H2afy.1	3.15e-151	-1.07052	0.111	0.43	5.51e-147	1	H2afy	C57BL_6
Gpr35	2.21e-150	1.14026	0.443	0.214	3.86e-146	1	Gpr35	C57BL_6
4833407H14Rik	5.08e-149	1.22462	0.266	0.08	8.88e-145	1	4833407H14Rik	C57BL_6
Got1.1	5.37e-149	-1.11272	0.012	0.268	9.38e-145	1	Got1	C57BL_6
Zfp263.1	9.26e-149	1.51468	0.385	0.179	1.62e-144	1	Zfp263	C57BL_6
Id2.1	3.9e-148	-1.65453	0.187	0.491	6.82e-144	1	Id2	C57BL_6
Mapkapk2	5.01e-148	1.1109	0.565	0.37	8.76e-144	1	Mapkapk2	C57BL_6
Gas5.1	6.89e-148	-1.03072	0.107	0.419	1.2e-143	1	Gas5	C57BL_6
Cox7a2l.1	9.27e-148	-0.945513	0.081	0.387	1.62e-143	1	Cox7a2l	C57BL_6
Dek.1	1.68e-147	-0.966324	0.047	0.331	2.94e-143	1	Dek	C57BL_6
Gnas.1	4.19e-147	-1.14251	0.215	0.537	7.32e-143	1	Gnas	C57BL_6
Il13ra1.1	7.46e-147	1.41566	0.365	0.162	1.3e-142	1	Il13ra1	C57BL_6
Anxa6.1	8.78e-147	-1.17667	0.054	0.34	1.53e-142	1	Anxa6	C57BL_6
Gk	9.22e-147	1.4017	0.293	0.099	1.61e-142	1	Gk	C57BL_6
Pld4.1	1.12e-146	-1.03227	0.004	0.25	1.97e-142	1	Pld4	C57BL_6
Man1a.1	1.23e-146	-1.28055	0.027	0.294	2.15e-142	1	Man1a	C57BL_6
Snx5.1	1.46e-146	-0.84399	0.016	0.273	2.55e-142	1	Snx5	C57BL_6
Rpl18.1	1.49e-145	-1.4367	0.388	0.576	2.6e-141	1	Rpl18	C57BL_6
Rpl37.1	2.78e-145	-1.3547	0.52	0.634	4.87e-141	1	Rpl37	C57BL_6
Ifrd1.1	3.04e-145	0.950307	0.769	0.618	5.31e-141	1	Ifrd1	C57BL_6
Nme2.1	3.42e-145	-1.13104	0.127	0.429	5.98e-141	1	Nme2	C57BL_6
Ptprc	3.98e-145	0.621582	0.894	0.754	6.97e-141	1	Ptprc	C57BL_6
Itm2c	2.43e-144	-1.50765	0.084	0.381	4.25e-140	1	Itm2c	C57BL_6
Pnrc1	2.73e-144	0.885235	0.752	0.598	4.78e-140	1	Pnrc1	C57BL_6
Macf1	1.81e-143	-0.994213	0.073	0.369	3.17e-139	1	Macf1	C57BL_6
Efr3a.1	4.35e-143	-0.817168	0.016	0.27	7.6e-139	1	Efr3a	C57BL_6
Itgb7	2.46e-142	-1.10933	0.045	0.317	4.29e-138	1	Itgb7	C57BL_6
Atp5g3.1	6.8e-142	-1.05402	0.086	0.388	1.19e-137	1	Atp5g3	C57BL_6
Nucks1	2.68e-141	-0.987653	0.028	0.289	4.68e-137	1	Nucks1	C57BL_6
Serbp1	3.04e-141	-1.09498	0.177	0.5	5.32e-137	1	Serbp1	C57BL_6
Sept9.1	1.01e-140	-1.06267	0.069	0.36	1.77e-136	1	2021-09-09	C57BL_6
Gm42418	1.48e-140	-0.843176	0.968	0.933	2.58e-136	1	Gm42418	C57BL_6
Tmem160.1	3.38e-140	-0.75805	0.017	0.269	5.9e-136	1	Tmem160	C57BL_6
H2-Ab1.1	2.31e-139	-3.77338	0.103	0.352	4.04e-135	1	H2-Ab1	C57BL_6
Pglyrp1	2.36e-139	0.638969	0.412	0.162	4.12e-135	1	Pglyrp1	C57BL_6
Eif3m.1	2.99e-139	-0.771873	0.021	0.274	5.24e-135	1	Eif3m	C57BL_6
Fkbp1a	3.39e-139	-0.980843	0.024	0.279	5.93e-135	1	Fkbp1a	C57BL_6
Pdia3	7.62e-139	-1.01692	0.103	0.403	1.33e-134	1	Pdia3	C57BL_6
Etv3.1	1.86e-138	-1.59047	0.058	0.324	3.25e-134	1	Etv3	C57BL_6
Eif3h.1	7.5e-138	-0.813529	0.067	0.355	1.31e-133	1	Eif3h	C57BL_6
Sod1.1	2.86e-137	-1.08015	0.13	0.44	5e-133	1	Sod1	C57BL_6
Skap2	3.14e-136	1.02855	0.492	0.292	5.5e-132	1	Skap2	C57BL_6
Card19.1	1.61e-135	1.19307	0.44	0.241	2.82e-131	1	Card19	C57BL_6
Uqcrh.1	1.87e-135	-1.07474	0.257	0.551	3.27e-131	1	Uqcrh	C57BL_6
Rab32.1	2.01e-135	1.30629	0.335	0.143	3.51e-131	1	Rab32	C57BL_6
Snrpg.1	8.73e-135	-0.924828	0.159	0.475	1.53e-130	1	Snrpg	C57BL_6
Arl4c.1	1.91e-134	-1.53787	0.198	0.504	3.34e-130	1	Arl4c	C57BL_6
Mat2a	5.49e-134	-1.47888	0.142	0.449	9.6e-130	1	Mat2a	C57BL_6
Csf2ra.1	5.52e-134	1.13146	0.489	0.29	9.65e-130	1	Csf2ra	C57BL_6
Cct6a	9.86e-134	-0.817891	0.015	0.255	1.72e-129	1	Cct6a	C57BL_6
Rtraf.1	2.93e-133	-0.678246	0.015	0.253	5.12e-129	1	Rtraf	C57BL_6
Uqcrb.1	5.82e-133	-0.812224	0.046	0.312	1.02e-128	1	Uqcrb	C57BL_6
Prdx2.1	1.7e-132	-0.743944	0.02	0.262	2.98e-128	1	Prdx2	C57BL_6
Ccnl1	3.25e-132	0.794207	0.701	0.54	5.69e-128	1	Ccnl1	C57BL_6
mt-Nd5.1	5.08e-132	-0.805202	0.132	0.447	8.87e-128	1	mt-Nd5	C57BL_6
Rac2	2.63e-131	0.840462	0.659	0.501	4.61e-127	1	Rac2	C57BL_6
Foxp1.1	7.52e-131	-1.01039	0.102	0.392	1.32e-126	1	Foxp1	C57BL_6
Sdcbp	1.5e-130	0.819133	0.711	0.535	2.62e-126	1	Sdcbp	C57BL_6
Tubb5.1	1.6e-130	-1.12289	0.026	0.267	2.8e-126	1	Tubb5	C57BL_6
Rpl9.1	1.81e-130	-1.42209	0.429	0.576	3.17e-126	1	Rpl9	C57BL_6
mt-Nd4l.1	2.7e-130	-0.801035	0.088	0.377	4.72e-126	1	mt-Nd4l	C57BL_6
Nfkbie.1	7.91e-130	1.03377	0.512	0.309	1.38e-125	1	Nfkbie	C57BL_6
Ftl1.1	2.94e-129	0.725757	0.878	0.676	5.14e-125	1	Ftl1	C57BL_6
Gda.1	3.52e-129	1.06451	0.499	0.265	6.16e-125	1	Gda	C57BL_6
Tgfbi	4.74e-129	0.783432	0.611	0.36	8.29e-125	1	Tgfbi	C57BL_6
Ndufc2.1	9.55e-129	-0.716263	0.02	0.258	1.67e-124	1	Ndufc2	C57BL_6
Ywhaq	1.37e-128	-0.876342	0.071	0.345	2.39e-124	1	Ywhaq	C57BL_6
Anp32b.1	5.71e-128	-0.923741	0.079	0.356	9.98e-124	1	Anp32b	C57BL_6
Irf2bp2.1	6.16e-128	-1.52712	0.393	0.681	1.08e-123	1	Irf2bp2	C57BL_6
Map3k1.1	9.93e-128	-0.84059	0.028	0.27	1.74e-123	1	Map3k1	C57BL_6
Ifi30.1	6.65e-127	-1.34958	0.039	0.279	1.16e-122	1	Ifi30	C57BL_6
Srsf2.1	2.41e-126	-1.11364	0.171	0.482	4.22e-122	1	Srsf2	C57BL_6
Lamp2	9.96e-126	0.905987	0.627	0.428	1.74e-121	1	Lamp2	C57BL_6
Coro2a	3.19e-125	-1.42666	0.051	0.302	5.58e-121	1	Coro2a	C57BL_6
Fbxl5.1	4.32e-125	1.42847	0.349	0.16	7.55e-121	1	Fbxl5	C57BL_6
Osm.1	9.4e-125	1.02942	0.458	0.237	1.64e-120	1	Osm	C57BL_6
Mrpl33.1	1.3e-124	1.08147	0.599	0.447	2.27e-120	1	Mrpl33	C57BL_6
Spi1	1.47e-124	0.955887	0.497	0.3	2.56e-120	1	Spi1	C57BL_6
Sub1.1	1.58e-124	-1.0578	0.449	0.681	2.76e-120	1	Sub1	C57BL_6
Nr4a1.1	6.48e-124	0.873608	0.701	0.522	1.13e-119	1	Nr4a1	C57BL_6
Eif4b.1	8.51e-124	-0.742525	0.045	0.296	1.49e-119	1	Eif4b	C57BL_6
Tuba1b.1	1.81e-123	-1.04151	0.026	0.259	3.16e-119	1	Tuba1b	C57BL_6
Tob2	2.52e-123	-0.998989	0.119	0.404	4.41e-119	1	Tob2	C57BL_6
Hint1.1	5.21e-123	-0.770662	0.1	0.382	9.11e-119	1	Hint1	C57BL_6
Ncf4.1	5.58e-123	1.11307	0.376	0.187	9.76e-119	1	Ncf4	C57BL_6
H2afz.1	3.8e-122	-1.28332	0.341	0.575	6.64e-118	1	H2afz	C57BL_6
Ptbp1.1	7.74e-122	-0.784826	0.048	0.296	1.35e-117	1	Ptbp1	C57BL_6
Eif3k.1	1.09e-121	-0.789871	0.092	0.37	1.91e-117	1	Eif3k	C57BL_6
Ell2	1.45e-121	0.557545	0.684	0.469	2.53e-117	1	Ell2	C57BL_6
Pdcd4.1	1.59e-121	-0.882952	0.035	0.273	2.78e-117	1	Pdcd4	C57BL_6
Calr.1	2.83e-121	-1.00582	0.167	0.455	4.95e-117	1	Calr	C57BL_6
Set.1	1.8e-120	-0.834293	0.122	0.41	3.16e-116	1	Set	C57BL_6
Selenop.1	4.44e-120	-1.34377	0.038	0.273	7.76e-116	1	Selenop	C57BL_6
Jarid2.1	6.82e-120	-0.777011	0.039	0.279	1.19e-115	1	Jarid2	C57BL_6
Nudt4.1	2.61e-119	0.9416	0.458	0.247	4.57e-115	1	Nudt4	C57BL_6
Gdi2	5.78e-119	-1.06128	0.158	0.443	1.01e-114	1	Gdi2	C57BL_6
Runx3.1	1.65e-118	-0.855446	0.067	0.323	2.89e-114	1	Runx3	C57BL_6
Cct4	3.51e-118	-0.723499	0.031	0.262	6.14e-114	1	Cct4	C57BL_6
Manf	3.25e-117	-0.818772	0.034	0.266	5.68e-113	1	Manf	C57BL_6
Hspa4l	4.25e-117	1.61077	0.257	0.093	7.43e-113	1	Hspa4l	C57BL_6
Pgls	5.7e-117	-0.730194	0.04	0.279	9.97e-113	1	Pgls	C57BL_6
Tnfrsf1a.1	4.16e-116	1.26738	0.429	0.259	7.28e-112	1	Tnfrsf1a	C57BL_6
Hdgf.1	9.35e-116	-1.24218	0.07	0.323	1.64e-111	1	Hdgf	C57BL_6
Tkt	1.93e-115	-0.895836	0.094	0.363	3.37e-111	1	Tkt	C57BL_6
Rps25.1	2.09e-115	-1.06685	0.521	0.625	3.66e-111	1	Rps25	C57BL_6
Eef1d.1	1.1e-114	-0.601788	0.067	0.323	1.92e-110	1	Eef1d	C57BL_6
Uba52.1	1.4e-114	-0.588911	0.039	0.273	2.45e-110	1	Uba52	C57BL_6
Cct2.1	8.84e-114	-0.639286	0.048	0.288	1.55e-109	1	Cct2	C57BL_6
Tmsb4x.1	1.34e-113	-0.448289	0.987	0.995	2.35e-109	1	Tmsb4x	C57BL_6
Psmb1.1	8.53e-113	-0.687344	0.074	0.331	1.49e-108	1	Psmb1	C57BL_6
Map1lc3b.1	9.78e-113	1.07781	0.545	0.399	1.71e-108	1	Map1lc3b	C57BL_6
Selplg.1	2.09e-112	0.996465	0.598	0.446	3.65e-108	1	Selplg	C57BL_6
Ncl.1	3.92e-112	-0.905328	0.193	0.484	6.85e-108	1	Ncl	C57BL_6
H2-Aa.1	1.94e-111	-3.64376	0.134	0.345	3.4e-107	1	H2-Aa	C57BL_6
Eif3c	2.26e-111	-0.693871	0.066	0.315	3.95e-107	1	Eif3c	C57BL_6
Txn1.1	2.79e-111	1.14539	0.567	0.419	4.88e-107	1	Txn1	C57BL_6
Tcp1	8.85e-111	-0.645207	0.035	0.259	1.55e-106	1	Tcp1	C57BL_6
Snrpe.1	1.15e-110	-0.767615	0.133	0.415	2.02e-106	1	Snrpe	C57BL_6
Sema4d.1	1.4e-110	1.09751	0.432	0.253	2.44e-106	1	Sema4d	C57BL_6
Atp5o	4.19e-110	-0.666734	0.054	0.293	7.32e-106	1	Atp5o	C57BL_6
Skil.1	5.62e-109	0.926416	0.632	0.486	9.83e-105	1	Skil	C57BL_6
Glud1	7.98e-109	-0.925061	0.153	0.434	1.39e-104	1	Glud1	C57BL_6
Cdc42ep3.1	1.1e-108	1.60373	0.328	0.154	1.93e-104	1	Cdc42ep3	C57BL_6
Mir22hg	2.02e-108	0.997438	0.437	0.255	3.53e-104	1	Mir22hg	C57BL_6
Atp5h.1	2.03e-108	-0.846142	0.19	0.468	3.54e-104	1	Atp5h	C57BL_6
Hnrnpab.1	2.04e-108	-0.942839	0.151	0.436	3.57e-104	1	Hnrnpab	C57BL_6
H2-Q7.1	2.85e-108	-1.08068	0.089	0.333	4.97e-104	1	H2-Q7	C57BL_6
Akr1a1	7e-108	-0.71288	0.088	0.346	1.22e-103	1	Akr1a1	C57BL_6
Ndufa6.1	7.33e-108	-0.811882	0.124	0.394	1.28e-103	1	Ndufa6	C57BL_6
Ctsc.1	1.19e-107	-1.02542	0.077	0.317	2.07e-103	1	Ctsc	C57BL_6
Arhgef6.1	1.38e-107	-0.85665	0.038	0.258	2.41e-103	1	Arhgef6	C57BL_6
Dad1.1	2.14e-107	-0.699722	0.11	0.379	3.74e-103	1	Dad1	C57BL_6
Bcl2a1a	3.04e-107	1.4975	0.261	0.103	5.32e-103	1	Bcl2a1a	C57BL_6
Cct5	4.28e-107	-0.648014	0.054	0.29	7.48e-103	1	Cct5	C57BL_6
Atp5d.1	4.8e-107	-0.68961	0.097	0.357	8.39e-103	1	Atp5d	C57BL_6
Gltp.1	3.17e-106	-0.986944	0.079	0.326	5.54e-102	1	Gltp	C57BL_6
Slc2a6	4.28e-106	1.1724	0.263	0.106	7.48e-102	1	Slc2a6	C57BL_6
Krtcap2.1	1.59e-105	-0.580683	0.044	0.268	2.78e-101	1	Krtcap2	C57BL_6
Ndufb11.1	4.51e-105	-0.60433	0.083	0.336	7.88e-101	1	Ndufb11	C57BL_6
Anp32e	6.63e-105	-0.707863	0.036	0.253	1.16e-100	1	Anp32e	C57BL_6
Ppib.1	1.05e-104	-0.652657	0.099	0.357	1.84e-100	1	Ppib	C57BL_6
Add3.1	2.36e-104	-0.891883	0.055	0.282	4.13e-100	1	Add3	C57BL_6
D16Ertd472e.1	1e-103	-1.40743	0.191	0.451	1.76e-99	1	D16Ertd472e	C57BL_6
Hnrnpl	2.19e-103	-0.738112	0.078	0.323	3.83e-99	1	Hnrnpl	C57BL_6
Ywhae.1	2.54e-103	-0.926548	0.18	0.46	4.43e-99	1	Ywhae	C57BL_6
Fbl	4.38e-103	-0.694928	0.037	0.252	7.66e-99	1	Fbl	C57BL_6
Ptpn18.1	2.24e-102	-0.793117	0.169	0.445	3.92e-98	1	Ptpn18	C57BL_6
Psme1.1	4.25e-102	-0.773686	0.136	0.403	7.43e-98	1	Psme1	C57BL_6
Timm13.1	4.3e-102	-0.599772	0.048	0.27	7.53e-98	1	Timm13	C57BL_6
Cish.1	5.4e-102	-1.25339	0.064	0.288	9.44e-98	1	Cish	C57BL_6
Igf1r	8.65e-102	0.804313	0.355	0.165	1.51e-97	1	Igf1r	C57BL_6
2410006H16Rik	9.73e-102	-0.896642	0.107	0.359	1.7e-97	1	2410006H16Rik	C57BL_6
Tnf	1.01e-101	1.44152	0.254	0.095	1.77e-97	1	Tnf	C57BL_6
Atp5g1.1	2.02e-101	-0.593158	0.052	0.276	3.53e-97	1	Atp5g1	C57BL_6
Pdia6	2.38e-101	-0.934143	0.072	0.305	4.16e-97	1	Pdia6	C57BL_6
Kpna4.1	3.76e-101	1.06415	0.485	0.335	6.58e-97	1	Kpna4	C57BL_6
Ndufb10.1	1.44e-100	-0.564441	0.049	0.271	2.51e-96	1	Ndufb10	C57BL_6
Ptms	1.96e-100	-0.953657	0.107	0.35	3.43e-96	1	Ptms	C57BL_6
Gm10076.1	3.49e-100	-0.780166	0.179	0.449	6.1e-96	1	Gm10076	C57BL_6
Syngr2.1	4.15e-100	-0.854888	0.083	0.315	7.25e-96	1	Syngr2	C57BL_6
Sfr1.1	8.37e-100	-0.623583	0.063	0.292	1.46e-95	1	Sfr1	C57BL_6
Tut4	2.06e-98	-0.900099	0.079	0.309	3.6e-94	1	Tut4	C57BL_6
Ddx39b.1	2.13e-98	-1.09186	0.071	0.299	3.72e-94	1	Ddx39b	C57BL_6
Tacc1	6.26e-98	-0.723902	0.105	0.358	1.1e-93	1	Tacc1	C57BL_6
mt-Atp8.1	1.68e-97	-0.628613	0.049	0.264	2.93e-93	1	mt-Atp8	C57BL_6
Rhog.1	5.43e-97	0.72523	0.556	0.399	9.49e-93	1	Rhog	C57BL_6
Aebp2.1	4.48e-96	-0.879667	0.069	0.289	7.83e-92	1	Aebp2	C57BL_6
Dnajc3	5.57e-96	-0.652138	0.058	0.278	9.73e-92	1	Dnajc3	C57BL_6
Psma7.1	1.42e-95	-0.734423	0.131	0.388	2.48e-91	1	Psma7	C57BL_6
Irak2.1	2.36e-95	1.17625	0.323	0.165	4.13e-91	1	Irak2	C57BL_6
Cbx3	3.79e-95	-0.679138	0.047	0.257	6.63e-91	1	Cbx3	C57BL_6
Ndufb5.1	6.6e-95	-0.534685	0.062	0.284	1.15e-90	1	Ndufb5	C57BL_6
Tut7	1.53e-94	0.81159	0.544	0.399	2.68e-90	1	Tut7	C57BL_6
D8Ertd738e.1	1.59e-94	1.0143	0.566	0.444	2.77e-90	1	D8Ertd738e	C57BL_6
Pomp	1.64e-94	-0.735479	0.14	0.4	2.87e-90	1	Pomp	C57BL_6
Snhg8.1	1.86e-94	-0.645732	0.066	0.289	3.26e-90	1	Snhg8	C57BL_6
Galnt1	4.21e-94	-0.725227	0.056	0.268	7.37e-90	1	Galnt1	C57BL_6
Crem.1	4.82e-94	-1.00303	0.259	0.529	8.42e-90	1	Crem	C57BL_6
Ddx21	1.02e-93	-0.646456	0.06	0.277	1.78e-89	1	Ddx21	C57BL_6
Emp3.1	1.38e-93	-0.819346	0.178	0.434	2.41e-89	1	Emp3	C57BL_6
Oaz1	1.72e-93	-0.893798	0.561	0.726	3e-89	1	Oaz1	C57BL_6
Icam1.1	2.92e-93	1.50454	0.377	0.22	5.1e-89	1	Icam1	C57BL_6
Smpdl3a.1	3.2e-93	-1.04493	0.054	0.26	5.6e-89	1	Smpdl3a	C57BL_6
H2-Eb1.1	1.2e-92	-3.10963	0.144	0.33	2.09e-88	1	H2-Eb1	C57BL_6
Fam120a.1	1.69e-92	-0.948607	0.065	0.281	2.95e-88	1	Fam120a	C57BL_6
Mefv.1	2.07e-92	1.25893	0.322	0.167	3.62e-88	1	Mefv	C57BL_6
Ran	2.37e-92	-0.751508	0.1	0.34	4.14e-88	1	Ran	C57BL_6
Snrpd2	2.67e-92	-0.605788	0.062	0.278	4.67e-88	1	Snrpd2	C57BL_6
Ctnna1	7.01e-92	-0.759706	0.051	0.257	1.23e-87	1	Ctnna1	C57BL_6
S100a6.1	3.56e-91	0.766687	0.853	0.7	6.23e-87	1	S100a6	C57BL_6
Nol7	5.07e-91	-0.601757	0.047	0.251	8.86e-87	1	Nol7	C57BL_6
Rpn1.1	5.26e-91	-0.652969	0.067	0.283	9.2e-87	1	Rpn1	C57BL_6
H2-T23.1	1e-90	-0.538598	0.136	0.392	1.76e-86	1	H2-T23	C57BL_6
Gla	1.97e-90	1.2034	0.265	0.118	3.45e-86	1	Gla	C57BL_6
Tomm20	2.18e-90	-0.656871	0.149	0.414	3.82e-86	1	Tomm20	C57BL_6
Lrrc25.1	4.06e-90	1.13648	0.303	0.152	7.1e-86	1	Lrrc25	C57BL_6
S100a13	5.58e-90	-0.659092	0.106	0.345	9.76e-86	1	S100a13	C57BL_6
Capns1	5.61e-90	-0.672436	0.122	0.372	9.81e-86	1	Capns1	C57BL_6
Birc3.1	1.04e-89	0.79356	0.54	0.39	1.82e-85	1	Birc3	C57BL_6
Far1.1	2.95e-89	-0.879486	0.085	0.309	5.16e-85	1	Far1	C57BL_6
Ccl4	3.63e-89	1.94033	0.322	0.156	6.34e-85	1	Ccl4	C57BL_6
Lbh	4.25e-89	-0.714621	0.06	0.267	7.43e-85	1	Lbh	C57BL_6
Nono	4.84e-89	-0.569733	0.075	0.296	8.46e-85	1	Nono	C57BL_6
Psmb8.1	8.71e-89	-0.574287	0.091	0.319	1.52e-84	1	Psmb8	C57BL_6
Fcgr2b.1	1.27e-88	-0.81539	0.057	0.259	2.21e-84	1	Fcgr2b	C57BL_6
Ssb	1.46e-88	-0.611041	0.079	0.301	2.55e-84	1	Ssb	C57BL_6
Lmo4.1	2.68e-88	-1.05205	0.065	0.27	4.69e-84	1	Lmo4	C57BL_6
Coq10b	4.22e-88	0.801497	0.556	0.433	7.37e-84	1	Coq10b	C57BL_6
Zfp91.1	1e-87	-0.678408	0.064	0.274	1.75e-83	1	Zfp91	C57BL_6
Arhgap18.1	1.22e-87	-1.0676	0.069	0.277	2.13e-83	1	Arhgap18	C57BL_6
Eif2s2.1	1.5e-87	-0.632883	0.13	0.376	2.63e-83	1	Eif2s2	C57BL_6
Psma4.1	1.72e-87	-0.459992	0.053	0.256	3.01e-83	1	Psma4	C57BL_6
Ctsh.1	2.89e-87	-0.992167	0.102	0.319	5.05e-83	1	Ctsh	C57BL_6
Gm26740.1	1.5e-86	1.05545	0.316	0.157	2.61e-82	1	Gm26740	C57BL_6
Alox5ap.1	2.31e-86	0.370253	0.743	0.512	4.04e-82	1	Alox5ap	C57BL_6
Tram1	3.41e-86	-0.694021	0.124	0.368	5.97e-82	1	Tram1	C57BL_6
Ube3a	1.39e-85	-0.643951	0.062	0.267	2.43e-81	1	Ube3a	C57BL_6
Sh3kbp1.1	1.65e-85	-1.04377	0.105	0.328	2.88e-81	1	Sh3kbp1	C57BL_6
Syk.1	1.9e-85	0.588697	0.543	0.379	3.32e-81	1	Syk	C57BL_6
Itgb1.1	3.32e-85	-0.849804	0.162	0.411	5.8e-81	1	Itgb1	C57BL_6
Il10rb.1	4.09e-85	0.726077	0.431	0.272	7.15e-81	1	Il10rb	C57BL_6
Eif2s3x.1	7.52e-85	-0.723342	0.086	0.306	1.32e-80	1	Eif2s3x	C57BL_6
Ghitm	1.12e-84	-0.594915	0.081	0.298	1.96e-80	1	Ghitm	C57BL_6
Rps6ka3	1.54e-84	-0.64383	0.064	0.268	2.7e-80	1	Rps6ka3	C57BL_6
Cct8	1.73e-84	-0.586915	0.068	0.277	3.03e-80	1	Cct8	C57BL_6
Elf1	2.24e-84	-0.94499	0.117	0.337	3.92e-80	1	Elf1	C57BL_6
Plaur.1	2.4e-84	1.04115	0.456	0.29	4.19e-80	1	Plaur	C57BL_6
Znrf2	2.98e-84	-0.591402	0.081	0.297	5.21e-80	1	Znrf2	C57BL_6
Txnrd1.1	4.95e-84	0.637672	0.531	0.372	8.66e-80	1	Txnrd1	C57BL_6
Aplp2.1	7.33e-84	-0.756316	0.111	0.341	1.28e-79	1	Aplp2	C57BL_6
Txndc17	9.95e-84	-0.548619	0.053	0.25	1.74e-79	1	Txndc17	C57BL_6
Anxa2.1	4.89e-83	0.69906	0.617	0.441	8.55e-79	1	Anxa2	C57BL_6
Ywhab.1	8.88e-83	-0.736174	0.189	0.449	1.55e-78	1	Ywhab	C57BL_6
Plekho2	1.28e-82	0.837533	0.512	0.374	2.24e-78	1	Plekho2	C57BL_6
Psmb4	2.06e-82	-0.557217	0.116	0.352	3.61e-78	1	Psmb4	C57BL_6
Il18rap	2.15e-82	0.974169	0.302	0.148	3.76e-78	1	Il18rap	C57BL_6
Hnrnph1.1	5.09e-82	-0.794457	0.208	0.472	8.9e-78	1	Hnrnph1	C57BL_6
Ccl6.1	1.54e-81	-1.57689	0.519	0.65	2.69e-77	1	Ccl6	C57BL_6
Sarnp.1	1.62e-81	-0.653032	0.06	0.256	2.84e-77	1	Sarnp	C57BL_6
Cox6c	8.89e-81	-0.751996	0.25	0.504	1.55e-76	1	Cox6c	C57BL_6
Myl6.1	2.93e-80	-0.862179	0.739	0.827	5.13e-76	1	Myl6	C57BL_6
Grn	6.22e-80	-0.909451	0.118	0.334	1.09e-75	1	Grn	C57BL_6
Cmpk1.1	6.76e-80	-0.636612	0.111	0.337	1.18e-75	1	Cmpk1	C57BL_6
Fermt3.1	8.41e-80	-0.704617	0.098	0.317	1.47e-75	1	Fermt3	C57BL_6
Atp6v1g1.1	1.71e-79	0.983979	0.48	0.366	3e-75	1	Atp6v1g1	C57BL_6
Fam32a.1	2.11e-79	0.795396	0.361	0.208	3.7e-75	1	Fam32a	C57BL_6
Arih2	3.53e-79	0.824644	0.417	0.276	6.16e-75	1	Arih2	C57BL_6
Atp5c1	1.4e-78	-0.51546	0.112	0.341	2.45e-74	1	Atp5c1	C57BL_6
Top2b	3.53e-78	-0.531855	0.073	0.274	6.17e-74	1	Top2b	C57BL_6
Tle5	1.47e-77	-0.625869	0.136	0.369	2.57e-73	1	Tle5	C57BL_6
Pde4b.1	1.8e-77	0.618021	0.64	0.503	3.15e-73	1	Pde4b	C57BL_6
Slc25a5.1	2.89e-77	-0.653216	0.193	0.438	5.06e-73	1	Slc25a5	C57BL_6
Arrdc4	2.99e-77	0.902015	0.252	0.114	5.23e-73	1	Arrdc4	C57BL_6
Timm10b.1	1.04e-76	1.11123	0.389	0.259	1.82e-72	1	Timm10b	C57BL_6
Dock8.1	1.3e-76	-0.789131	0.11	0.327	2.27e-72	1	Dock8	C57BL_6
Cnot6l	1.32e-76	-0.753616	0.123	0.342	2.31e-72	1	Cnot6l	C57BL_6
Cox7b.1	1.84e-76	-0.505084	0.119	0.344	3.21e-72	1	Cox7b	C57BL_6
Psma3.1	5.45e-76	-0.499714	0.132	0.363	9.53e-72	1	Psma3	C57BL_6
Fnbp1	3.88e-75	-0.624012	0.102	0.311	6.79e-71	1	Fnbp1	C57BL_6
Eid1	4.89e-75	-0.551573	0.068	0.26	8.55e-71	1	Eid1	C57BL_6
Dync1h1.1	6.11e-75	-0.675912	0.083	0.285	1.07e-70	1	Dync1h1	C57BL_6
Spata13	6.7e-75	1.10665	0.277	0.138	1.17e-70	1	Spata13	C57BL_6
Foxn3.1	9.02e-75	-0.529714	0.063	0.25	1.58e-70	1	Foxn3	C57BL_6
Psmd8	1.31e-74	-0.534437	0.07	0.263	2.29e-70	1	Psmd8	C57BL_6
2900097C17Rik.1	1.8e-74	-0.609542	0.087	0.29	3.16e-70	1	2900097C17Rik	C57BL_6
Arhgdib.1	2.93e-74	-0.910521	0.514	0.71	5.13e-70	1	Arhgdib	C57BL_6
Ndufb8.1	3.22e-74	-0.473844	0.071	0.266	5.63e-70	1	Ndufb8	C57BL_6
Clic4.1	3.64e-74	-0.700354	0.121	0.333	6.37e-70	1	Clic4	C57BL_6
Psma2	4.68e-74	-0.520828	0.086	0.289	8.18e-70	1	Psma2	C57BL_6
Dhrs7	5.55e-74	0.97213	0.259	0.127	9.7e-70	1	Dhrs7	C57BL_6
Ctbp1.1	5.79e-74	-0.650156	0.064	0.25	1.01e-69	1	Ctbp1	C57BL_6
Srsf3.1	6.54e-74	-0.98444	0.337	0.591	1.14e-69	1	Srsf3	C57BL_6
Psap.1	1.51e-73	-1.52267	0.498	0.601	2.64e-69	1	Psap	C57BL_6
Rpn2	1.69e-73	-0.508703	0.09	0.295	2.95e-69	1	Rpn2	C57BL_6
Sec61g.1	1.79e-73	-0.604988	0.199	0.437	3.13e-69	1	Sec61g	C57BL_6
Man1b1	2.63e-73	0.721965	0.292	0.145	4.6e-69	1	Man1b1	C57BL_6
Tax1bp1	4.22e-73	0.748749	0.595	0.504	7.38e-69	1	Tax1bp1	C57BL_6
Itm2b.1	4.43e-73	-0.897139	0.563	0.724	7.74e-69	1	Itm2b	C57BL_6
Braf	5.36e-73	0.938178	0.349	0.209	9.37e-69	1	Braf	C57BL_6
St8sia4.1	5.73e-73	-0.534755	0.113	0.325	1e-68	1	St8sia4	C57BL_6
Bcl2l11.1	7.41e-73	1.06124	0.512	0.382	1.3e-68	1	Bcl2l11	C57BL_6
Odc1.1	9.33e-73	-0.921693	0.113	0.313	1.63e-68	1	Odc1	C57BL_6
Ndfip1.1	1e-72	-0.640349	0.183	0.423	1.75e-68	1	Ndfip1	C57BL_6
Syncrip.1	1.37e-72	-0.645289	0.121	0.339	2.4e-68	1	Syncrip	C57BL_6
Cnot6	5.1e-72	-0.551353	0.067	0.253	8.92e-68	1	Cnot6	C57BL_6
Cd74.1	6.95e-72	-4.03534	0.266	0.402	1.21e-67	1	Cd74	C57BL_6
Il2rg.1	2.63e-71	-0.534356	0.075	0.262	4.6e-67	1	Il2rg	C57BL_6
Rbms1.1	3.97e-71	0.578372	0.626	0.523	6.93e-67	1	Rbms1	C57BL_6
Nop10	4.37e-71	-0.440315	0.077	0.27	7.65e-67	1	Nop10	C57BL_6
Chd7.1	4.93e-71	0.802996	0.501	0.372	8.63e-67	1	Chd7	C57BL_6
Atp5b	8.26e-71	-0.680925	0.192	0.432	1.44e-66	1	Atp5b	C57BL_6
Btf3	2.76e-70	-0.721759	0.365	0.569	4.82e-66	1	Btf3	C57BL_6
Cwc15	3.59e-70	-0.532048	0.076	0.266	6.28e-66	1	Cwc15	C57BL_6
Snrpb.1	4.04e-70	-0.790201	0.175	0.411	7.06e-66	1	Snrpb	C57BL_6
Tra2b.1	6.87e-70	-0.762206	0.216	0.463	1.2e-65	1	Tra2b	C57BL_6
Cnn2.1	8.13e-70	-0.815748	0.175	0.404	1.42e-65	1	Cnn2	C57BL_6
Selenof	6.65e-69	-0.455541	0.104	0.31	1.16e-64	1	Selenof	C57BL_6
Sod2.1	1.36e-68	1.39681	0.369	0.25	2.37e-64	1	Sod2	C57BL_6
Ptpn6.1	2.4e-68	0.917236	0.37	0.242	4.2e-64	1	Ptpn6	C57BL_6
Canx	3.55e-68	-0.685734	0.217	0.452	6.2e-64	1	Canx	C57BL_6
Nme1	6.01e-68	-0.557927	0.123	0.333	1.05e-63	1	Nme1	C57BL_6
Ctss.1	7.02e-68	-1.19556	0.177	0.351	1.23e-63	1	Ctss	C57BL_6
Eprs.1	7.7e-68	-0.824213	0.116	0.315	1.35e-63	1	Eprs	C57BL_6
Tmed9	2.57e-67	-0.416976	0.073	0.257	4.5e-63	1	Tmed9	C57BL_6
Plac8.1	2.72e-67	-1.75385	0.171	0.34	4.76e-63	1	Plac8	C57BL_6
Pik3r1.1	2.73e-67	-0.682703	0.112	0.308	4.78e-63	1	Pik3r1	C57BL_6
Flna.1	2.88e-67	-0.853443	0.251	0.485	5.03e-63	1	Flna	C57BL_6
Khdrbs1.1	2.94e-67	-0.70381	0.173	0.405	5.14e-63	1	Khdrbs1	C57BL_6
Srsf6.1	5.23e-67	-0.584313	0.117	0.324	9.15e-63	1	Srsf6	C57BL_6
Per1	6.05e-67	0.85375	0.372	0.238	1.06e-62	1	Per1	C57BL_6
Tmem50a.1	8.08e-67	-0.795373	0.217	0.458	1.41e-62	1	Tmem50a	C57BL_6
Ssr4.1	4.51e-66	-0.328267	0.099	0.298	7.89e-62	1	Ssr4	C57BL_6
Polr1d	7.41e-66	-0.496688	0.13	0.344	1.29e-61	1	Polr1d	C57BL_6
Cycs.1	9.24e-66	-0.367219	0.082	0.267	1.62e-61	1	Cycs	C57BL_6
Cd300c2	9.59e-66	1.09266	0.276	0.152	1.68e-61	1	Cd300c2	C57BL_6
Rrbp1.1	1.45e-65	-0.530785	0.141	0.354	2.53e-61	1	Rrbp1	C57BL_6
G3bp2	1.76e-65	-0.536556	0.104	0.302	3.07e-61	1	G3bp2	C57BL_6
Pcna	2.09e-65	-0.528458	0.147	0.363	3.65e-61	1	Pcna	C57BL_6
Wasf2.1	2.44e-65	-0.387495	0.077	0.26	4.27e-61	1	Wasf2	C57BL_6
Ypel3	4.28e-65	0.791468	0.349	0.215	7.48e-61	1	Ypel3	C57BL_6
Ppp1ca.1	8.95e-65	-0.546669	0.194	0.428	1.57e-60	1	Ppp1ca	C57BL_6
Sumo2	1.46e-64	-0.593151	0.17	0.397	2.55e-60	1	Sumo2	C57BL_6
Cox5a	1.85e-64	-0.56123	0.175	0.402	3.23e-60	1	Cox5a	C57BL_6
Ctsb.1	2.15e-64	0.533011	0.537	0.394	3.76e-60	1	Ctsb	C57BL_6
Spcs1.1	4.26e-64	-0.474838	0.079	0.261	7.45e-60	1	Spcs1	C57BL_6
Spcs2.1	5.98e-64	-0.413808	0.095	0.286	1.05e-59	1	Spcs2	C57BL_6
Cops9.1	1.38e-63	-0.559571	0.135	0.346	2.42e-59	1	Cops9	C57BL_6
Itprip	2.1e-63	0.684552	0.269	0.139	3.68e-59	1	Itprip	C57BL_6
Eif4g2.1	3.31e-63	-0.922366	0.474	0.695	5.78e-59	1	Eif4g2	C57BL_6
Ripor2	4.82e-63	0.689091	0.317	0.175	8.43e-59	1	Ripor2	C57BL_6
Gsn	8.7e-63	0.402775	0.5	0.351	1.52e-58	1	Gsn	C57BL_6
Atp5k	9.66e-63	-0.477595	0.143	0.359	1.69e-58	1	Atp5k	C57BL_6
Bola2.1	1.2e-62	-0.260934	0.092	0.282	2.1e-58	1	Bola2	C57BL_6
Hnrnpul2	2.74e-62	-0.395121	0.095	0.284	4.79e-58	1	Hnrnpul2	C57BL_6
Sf3b1	4.82e-62	0.622393	0.558	0.473	8.43e-58	1	Sf3b1	C57BL_6
Tpr	6.41e-62	-0.464031	0.135	0.342	1.12e-57	1	Tpr	C57BL_6
Antxr2.1	9.62e-62	0.736687	0.346	0.217	1.68e-57	1	Antxr2	C57BL_6
4930523C07Rik.1	2.08e-61	-0.486088	0.09	0.269	3.63e-57	1	4930523C07Rik	C57BL_6
Ifngr1	2.98e-61	-0.910137	0.299	0.508	5.21e-57	1	Ifngr1	C57BL_6
Atp1a1.1	1.28e-60	-0.528155	0.217	0.445	2.24e-56	1	Atp1a1	C57BL_6
Mir142hg	1.78e-60	0.504819	0.308	0.168	3.11e-56	1	Mir142hg	C57BL_6
Trim30a.1	2.48e-60	1.0209	0.357	0.239	4.34e-56	1	Trim30a	C57BL_6
Egr3	5.29e-60	1.04911	0.252	0.129	9.25e-56	1	Egr3	C57BL_6
Cdc42se2.1	2.14e-59	-0.487324	0.081	0.254	3.73e-55	1	Cdc42se2	C57BL_6
Saraf.1	3.61e-59	-0.606693	0.093	0.265	6.32e-55	1	Saraf	C57BL_6
Ap2s1.1	3.87e-59	-0.469341	0.085	0.261	6.76e-55	1	Ap2s1	C57BL_6
Nab1.1	4.91e-59	0.666104	0.451	0.342	8.59e-55	1	Nab1	C57BL_6
Ikbkb	6.17e-59	-0.446157	0.109	0.296	1.08e-54	1	Ikbkb	C57BL_6
Bhlhe40.1	1.1e-58	0.899199	0.493	0.373	1.93e-54	1	Bhlhe40	C57BL_6
Ddx5	1.17e-58	0.324922	0.893	0.773	2.05e-54	1	Ddx5	C57BL_6
Ptges3	2.87e-58	-0.486302	0.141	0.344	5.02e-54	1	Ptges3	C57BL_6
Nr4a2.1	3.14e-58	-0.399548	0.219	0.437	5.49e-54	1	Nr4a2	C57BL_6
Pdcd6ip.1	3.4e-58	-0.595804	0.172	0.388	5.95e-54	1	Pdcd6ip	C57BL_6
Sla.1	8.58e-58	-0.866433	0.095	0.263	1.5e-53	1	Sla	C57BL_6
Atp5j2.1	1.39e-57	-0.469476	0.177	0.393	2.44e-53	1	Atp5j2	C57BL_6
Sfpq.1	2.27e-57	-0.665439	0.321	0.56	3.98e-53	1	Sfpq	C57BL_6
Ncf2.1	3.15e-57	0.271237	0.578	0.429	5.51e-53	1	Ncf2	C57BL_6
Bzw1.1	3.29e-57	-0.604272	0.197	0.421	5.76e-53	1	Bzw1	C57BL_6
Cd63	3.31e-57	0.310908	0.303	0.151	5.78e-53	1	Cd63	C57BL_6
Mycbp2	3.51e-57	-0.470552	0.165	0.374	6.14e-53	1	Mycbp2	C57BL_6
Ppp2r5c.1	4.07e-57	-0.539444	0.143	0.344	7.11e-53	1	Ppp2r5c	C57BL_6
Rbbp6	4.53e-57	-0.524891	0.111	0.295	7.92e-53	1	Rbbp6	C57BL_6
Csnk1a1.1	5.17e-57	-0.706475	0.261	0.495	9.05e-53	1	Csnk1a1	C57BL_6
Tmem123	5.64e-57	-0.973455	0.238	0.454	9.87e-53	1	Tmem123	C57BL_6
Huwe1	7.71e-57	-0.393688	0.091	0.267	1.35e-52	1	Huwe1	C57BL_6
Hmgb1	2.58e-56	-0.650026	0.24	0.462	4.5e-52	1	Hmgb1	C57BL_6
Klf13	2.96e-56	-0.48005	0.128	0.318	5.18e-52	1	Klf13	C57BL_6
Alyref.1	3.24e-56	-0.656605	0.119	0.304	5.67e-52	1	Alyref	C57BL_6
Taok3.1	6.49e-56	-0.538033	0.11	0.292	1.14e-51	1	Taok3	C57BL_6
Ewsr1	6.76e-56	-0.429018	0.131	0.325	1.18e-51	1	Ewsr1	C57BL_6
Stap1.1	7.3e-56	-0.86296	0.092	0.255	1.28e-51	1	Stap1	C57BL_6
1810058I24Rik.1	1.13e-55	0.954175	0.357	0.252	1.98e-51	1	1810058I24Rik	C57BL_6
Dbnl.1	3.09e-55	-0.675082	0.085	0.25	5.4e-51	1	Dbnl	C57BL_6
Zfp36l2.1	4.37e-55	-0.774841	0.339	0.533	7.63e-51	1	Zfp36l2	C57BL_6
Cwc25.1	5.28e-55	0.61352	0.374	0.234	9.24e-51	1	Cwc25	C57BL_6
Ssr1	5.45e-55	-0.498894	0.122	0.31	9.53e-51	1	Ssr1	C57BL_6
Trim25.1	5.97e-55	-0.806599	0.121	0.295	1.04e-50	1	Trim25	C57BL_6
Psme2.1	6.55e-55	-0.327291	0.096	0.271	1.14e-50	1	Psme2	C57BL_6
Ube2s.1	7.54e-55	-0.538412	0.133	0.322	1.32e-50	1	Ube2s	C57BL_6
Dhx15	8.82e-55	-0.463637	0.115	0.3	1.54e-50	1	Dhx15	C57BL_6
Ndufs6	9.64e-55	-0.363799	0.088	0.258	1.68e-50	1	Ndufs6	C57BL_6
Sec11c.1	1.13e-54	-0.504199	0.151	0.35	1.98e-50	1	Sec11c	C57BL_6
Apbb1ip	1.62e-54	0.647686	0.406	0.298	2.84e-50	1	Apbb1ip	C57BL_6
Hdlbp	2.5e-54	-0.458997	0.089	0.257	4.37e-50	1	Hdlbp	C57BL_6
Ssr3	3.69e-54	-0.502449	0.169	0.376	6.46e-50	1	Ssr3	C57BL_6
Gmfg.1	4e-54	0.418569	0.573	0.48	7e-50	1	Gmfg	C57BL_6
Ddx3x	7.25e-54	0.39461	0.74	0.659	1.27e-49	1	Ddx3x	C57BL_6
Eif3a	1.77e-53	-0.561564	0.234	0.456	3.09e-49	1	Eif3a	C57BL_6
Sri	2.52e-53	-0.370121	0.118	0.303	4.41e-49	1	Sri	C57BL_6
Vdac2.1	6.07e-53	-0.555418	0.111	0.287	1.06e-48	1	Vdac2	C57BL_6
Sbno1.1	9.69e-53	0.691157	0.431	0.327	1.69e-48	1	Sbno1	C57BL_6
Caprin1	9.94e-53	-0.31849	0.107	0.286	1.74e-48	1	Caprin1	C57BL_6
Il17ra.1	1.37e-52	0.968804	0.292	0.182	2.39e-48	1	Il17ra	C57BL_6
Smarca5.1	2.67e-52	-0.594406	0.198	0.41	4.68e-48	1	Smarca5	C57BL_6
Dnaja1.1	3.67e-52	-1.1648	0.438	0.646	6.41e-48	1	Dnaja1	C57BL_6
Pbrm1	3.74e-52	-0.387729	0.125	0.309	6.54e-48	1	Pbrm1	C57BL_6
Jpt1.1	3.8e-52	-0.526202	0.175	0.381	6.64e-48	1	Jpt1	C57BL_6
Use1	4.18e-52	-0.299097	0.096	0.267	7.31e-48	1	Use1	C57BL_6
Dnaja2.1	4.59e-52	-0.40396	0.106	0.28	8.02e-48	1	Dnaja2	C57BL_6
BC005537.1	5.94e-52	-0.808176	0.434	0.635	1.04e-47	1	BC005537	C57BL_6
Ogdh.1	7e-52	-0.461214	0.089	0.252	1.22e-47	1	Ogdh	C57BL_6
Ap2m1	9.39e-52	-0.454946	0.094	0.26	1.64e-47	1	Ap2m1	C57BL_6
Ywhaz.1	9.51e-52	-0.743873	0.672	0.805	1.66e-47	1	Ywhaz	C57BL_6
Bcap31	9.52e-52	-0.381303	0.091	0.256	1.66e-47	1	Bcap31	C57BL_6
Rad21.1	1.28e-51	-0.606744	0.102	0.268	2.25e-47	1	Rad21	C57BL_6
Zfp706.1	2.21e-51	-0.285702	0.11	0.287	3.87e-47	1	Zfp706	C57BL_6
Rlf	2.65e-51	0.864707	0.258	0.15	4.64e-47	1	Rlf	C57BL_6
Atrx	2.68e-51	-0.391621	0.161	0.359	4.68e-47	1	Atrx	C57BL_6
Ywhah.1	4.89e-51	-0.520368	0.151	0.341	8.55e-47	1	Ywhah	C57BL_6
Clta.1	5.21e-51	-0.353742	0.169	0.37	9.11e-47	1	Clta	C57BL_6
Scp2.1	6.77e-51	-0.505946	0.165	0.366	1.18e-46	1	Scp2	C57BL_6
Pten.1	1.29e-50	0.895818	0.419	0.337	2.26e-46	1	Pten	C57BL_6
Cdv3	1.48e-50	-0.369368	0.102	0.271	2.58e-46	1	Cdv3	C57BL_6
Psmb3	1.63e-50	-0.364289	0.112	0.289	2.85e-46	1	Psmb3	C57BL_6
Papola	1.73e-50	-0.339256	0.104	0.275	3.02e-46	1	Papola	C57BL_6
Hnrnpa3.1	1.82e-50	-0.564081	0.311	0.516	3.18e-46	1	Hnrnpa3	C57BL_6
Birc6.1	2.68e-50	-0.292457	0.113	0.288	4.69e-46	1	Birc6	C57BL_6
Fubp1	3.49e-50	-0.439769	0.1	0.265	6.11e-46	1	Fubp1	C57BL_6
Ankrd17.1	5.18e-50	-0.320257	0.096	0.26	9.06e-46	1	Ankrd17	C57BL_6
H3f3a	7.28e-50	0.313115	0.879	0.741	1.27e-45	1	H3f3a	C57BL_6
Aamp.1	9.46e-50	-0.482845	0.1	0.264	1.65e-45	1	Aamp	C57BL_6
Copa.1	2.77e-49	-0.403582	0.1	0.265	4.84e-45	1	Copa	C57BL_6
Eif4h.1	2.88e-49	-0.492241	0.123	0.301	5.04e-45	1	Eif4h	C57BL_6
G3bp1	6.71e-49	-0.316517	0.155	0.349	1.17e-44	1	G3bp1	C57BL_6
Klf7	7.67e-49	0.372033	0.405	0.269	1.34e-44	1	Klf7	C57BL_6
Pxn.1	8.09e-49	0.796554	0.313	0.209	1.41e-44	1	Pxn	C57BL_6
Rab10.1	1.6e-48	-0.274909	0.129	0.311	2.8e-44	1	Rab10	C57BL_6
Capg.1	2.2e-48	-0.430944	0.098	0.254	3.85e-44	1	Capg	C57BL_6
Ube2b.1	2.71e-48	0.674477	0.495	0.426	4.74e-44	1	Ube2b	C57BL_6
Dusp2.1	3.81e-48	1.04468	0.364	0.25	6.66e-44	1	Dusp2	C57BL_6
Lyn	4.15e-48	0.516028	0.474	0.372	7.25e-44	1	Lyn	C57BL_6
Celf1.1	4.43e-48	-0.51223	0.129	0.304	7.75e-44	1	Celf1	C57BL_6
Pirb.1	5.13e-48	0.558687	0.397	0.286	8.96e-44	1	Pirb	C57BL_6
Lgals3.1	6.15e-48	-0.886146	0.25	0.4	1.07e-43	1	Lgals3	C57BL_6
Ppig.1	1.54e-47	-0.481239	0.137	0.313	2.7e-43	1	Ppig	C57BL_6
Cap1.1	1.72e-47	0.318651	0.574	0.497	3.01e-43	1	Cap1	C57BL_6
Gpsm3.1	4.16e-47	0.822774	0.365	0.276	7.28e-43	1	Gpsm3	C57BL_6
Hexa.1	4.34e-47	-0.319511	0.101	0.261	7.59e-43	1	Hexa	C57BL_6
Slk.1	6.21e-47	-0.665973	0.175	0.364	1.09e-42	1	Slk	C57BL_6
Ppp1r2	1.19e-46	0.738537	0.374	0.277	2.08e-42	1	Ppp1r2	C57BL_6
Nup98.1	2.1e-46	0.570027	0.492	0.416	3.67e-42	1	Nup98	C57BL_6
Arhgef1.1	2.49e-45	-0.606728	0.14	0.31	4.35e-41	1	Arhgef1	C57BL_6
Hspa4	4.44e-45	-0.382244	0.112	0.274	7.77e-41	1	Hspa4	C57BL_6
Tomm6	5.07e-45	0.56923	0.525	0.467	8.87e-41	1	Tomm6	C57BL_6
Ndufb3.1	6.51e-45	-0.384979	0.112	0.275	1.14e-40	1	Ndufb3	C57BL_6
Orai1.1	8.02e-45	-0.306175	0.107	0.266	1.4e-40	1	Orai1	C57BL_6
Naaa.1	9.64e-45	-0.771533	0.12	0.265	1.69e-40	1	Naaa	C57BL_6
Cks2.1	1.31e-44	0.700776	0.347	0.235	2.29e-40	1	Cks2	C57BL_6
Lsp1.1	1.48e-44	0.567299	0.614	0.484	2.58e-40	1	Lsp1	C57BL_6
Kmt2e	1.48e-44	-0.523476	0.218	0.414	2.59e-40	1	Kmt2e	C57BL_6
Usp9x	1.61e-44	-0.393231	0.138	0.313	2.82e-40	1	Usp9x	C57BL_6
Atpif1.1	1.83e-44	-0.349118	0.135	0.305	3.2e-40	1	Atpif1	C57BL_6
Bclaf1	3.65e-44	-0.29529	0.149	0.327	6.38e-40	1	Bclaf1	C57BL_6
Calm1.1	4.1e-44	-0.608409	0.635	0.72	7.18e-40	1	Calm1	C57BL_6
Gpr65.1	4.86e-44	-0.586609	0.138	0.299	8.5e-40	1	Gpr65	C57BL_6
Acin1	6.24e-44	-0.344801	0.108	0.266	1.09e-39	1	Acin1	C57BL_6
Hnrnph2	8.25e-44	0.571236	0.45	0.374	1.44e-39	1	Hnrnph2	C57BL_6
Ppp1r15b.1	9.03e-44	-0.375613	0.105	0.261	1.58e-39	1	Ppp1r15b	C57BL_6
Sem1.1	9.86e-44	0.412625	0.702	0.601	1.72e-39	1	Sem1	C57BL_6
Tmbim6.1	1.06e-43	0.348565	0.599	0.539	1.85e-39	1	Tmbim6	C57BL_6
Cd24a.1	2.34e-43	-0.357	0.718	0.472	4.09e-39	1	Cd24a	C57BL_6
Prpf38b	2.81e-43	-0.370851	0.122	0.284	4.91e-39	1	Prpf38b	C57BL_6
Rbm3.1	4.52e-43	-0.666429	0.434	0.615	7.91e-39	1	Rbm3	C57BL_6
Nras.1	4.52e-43	-0.555835	0.109	0.261	7.91e-39	1	Nras	C57BL_6
Srsf7.1	5.04e-43	-0.439063	0.169	0.353	8.8e-39	1	Srsf7	C57BL_6
Itga4.1	5.1e-43	-0.645374	0.206	0.386	8.92e-39	1	Itga4	C57BL_6
Cytip.1	6.64e-43	-0.821171	0.549	0.678	1.16e-38	1	Cytip	C57BL_6
Smdt1	6.9e-43	-0.450419	0.195	0.38	1.21e-38	1	Smdt1	C57BL_6
Csnk2a1	6.95e-43	-0.319427	0.114	0.273	1.21e-38	1	Csnk2a1	C57BL_6
Rnh1.1	1.08e-42	-0.461374	0.104	0.255	1.88e-38	1	Rnh1	C57BL_6
Arl6ip1	1.85e-42	-0.50051	0.233	0.434	3.23e-38	1	Arl6ip1	C57BL_6
Neurl3.1	2.29e-42	0.338429	0.541	0.435	4e-38	1	Neurl3	C57BL_6
Tgfb1.1	3.11e-42	-0.276843	0.224	0.423	5.43e-38	1	Tgfb1	C57BL_6
Cd47	3.55e-42	-0.469458	0.338	0.534	6.2e-38	1	Cd47	C57BL_6
Gng2.1	6.44e-42	-0.480673	0.133	0.296	1.13e-37	1	Gng2	C57BL_6
Trip12.1	6.55e-42	-0.471872	0.144	0.314	1.15e-37	1	Trip12	C57BL_6
Adgre1.1	1.23e-41	-1.24404	0.142	0.281	2.14e-37	1	Adgre1	C57BL_6
Arf5.1	1.29e-41	-0.742061	0.382	0.576	2.26e-37	1	Arf5	C57BL_6
Ubc.1	1.78e-41	0.412084	0.69	0.609	3.11e-37	1	Ubc	C57BL_6
Atp6v0b.1	5.07e-41	0.49113	0.468	0.398	8.86e-37	1	Atp6v0b	C57BL_6
Hnrnpd.1	6.4e-41	-0.373321	0.135	0.3	1.12e-36	1	Hnrnpd	C57BL_6
Rps27l.1	3.63e-40	-0.528826	0.219	0.39	6.35e-36	1	Rps27l	C57BL_6
Dnajb6.1	3.96e-40	-0.894361	0.347	0.544	6.92e-36	1	Dnajb6	C57BL_6
Malt1.1	4.74e-40	1.07444	0.425	0.345	8.28e-36	1	Malt1	C57BL_6
Matr3	6.07e-40	-0.390917	0.138	0.3	1.06e-35	1	Matr3	C57BL_6
Snrnp70.1	1.5e-39	-0.429189	0.198	0.384	2.62e-35	1	Snrnp70	C57BL_6
Zc3h12a	1.9e-39	0.717024	0.386	0.302	3.32e-35	1	Zc3h12a	C57BL_6
Lcp2.1	1.92e-39	0.620406	0.408	0.321	3.35e-35	1	Lcp2	C57BL_6
Ppp3ca.1	3.43e-39	-0.750654	0.297	0.497	5.99e-35	1	Ppp3ca	C57BL_6
Selenos	1.53e-38	-0.332177	0.118	0.268	2.68e-34	1	Selenos	C57BL_6
Bptf.1	1.83e-38	-0.259474	0.116	0.265	3.2e-34	1	Bptf	C57BL_6
Gpx4.1	4.1e-38	-0.780632	0.292	0.486	7.17e-34	1	Gpx4	C57BL_6
Nadk	5.47e-38	0.745102	0.345	0.263	9.57e-34	1	Nadk	C57BL_6
Ldha	6.2e-38	-0.414584	0.281	0.477	1.08e-33	1	Ldha	C57BL_6
Eif3j1	6.43e-38	-0.307916	0.113	0.261	1.12e-33	1	Eif3j1	C57BL_6
Cd300a.1	1.08e-37	0.333277	0.338	0.232	1.89e-33	1	Cd300a	C57BL_6
Fmnl1.1	1.13e-37	0.780446	0.384	0.317	1.98e-33	1	Fmnl1	C57BL_6
Fis1	1.16e-37	-0.338874	0.144	0.308	2.02e-33	1	Fis1	C57BL_6
Camk1d.1	1.21e-37	-0.618291	0.128	0.275	2.12e-33	1	Camk1d	C57BL_6
Ccnd2.1	1.26e-37	-0.570733	0.153	0.296	2.2e-33	1	Ccnd2	C57BL_6
Chic2.1	1.61e-37	-0.349592	0.113	0.259	2.82e-33	1	Chic2	C57BL_6
Cox8a.1	1.77e-37	0.449802	0.647	0.57	3.09e-33	1	Cox8a	C57BL_6
Thrap3	1.92e-37	-0.254204	0.117	0.267	3.35e-33	1	Thrap3	C57BL_6
Bag1.1	1.93e-37	-0.357628	0.129	0.283	3.37e-33	1	Bag1	C57BL_6
Elavl1.1	4.78e-37	-0.329996	0.123	0.271	8.36e-33	1	Elavl1	C57BL_6
Gpi1.1	5.61e-37	-0.469637	0.216	0.401	9.81e-33	1	Gpi1	C57BL_6
Fem1c.1	7.27e-37	0.336923	0.493	0.404	1.27e-32	1	Fem1c	C57BL_6
Zfp36.1	1.06e-36	0.271136	0.793	0.673	1.85e-32	1	Zfp36	C57BL_6
Raly	1.62e-36	-0.265472	0.143	0.304	2.83e-32	1	Raly	C57BL_6
[truncated: 45,955 more rows]
